# Supplementary material for: Histidine modulates amyloid-like assembly of peptide nanomaterials and confers enzyme-like activity
Source: Nat Commun. 2023 Sep 19;14:5808. doi: 10.1038/s41467-023-41591-1 (PMC10509148; doi:10.1038/s41467-023-41591-1)
Supplement: Supplementary file 6 — Source data [file 41467_2023_41591_MOESM6_ESM.xlsx]

## Sheet: Figure 1g
Figure 1g
G'/G" (Pa)	Fmoc-F-F(His) G'		Fmoc-F-F(His) G"		Fmoc-F-F G'		Fmoc-F-F(His) G"
0.01	79.578		25.852		4.11e-06		0.082106
0.0133	219.04		58.646		4.62e-06		0.092353
0.0178	1323.9		243.11		4.6e-06		0.091961
0.0237	1371.7		242.49		4.15e-06		0.082923
0.0316	1382.2		242.27		4.44e-06		0.088804
0.0422	1420.9		239.64		5.16e-06		0.10314
0.0562	1450.8		237.23		4.15e-06		0.083006
0.075	1472.4		235.56		4.92e-06		0.098378
0.1	1496.4		234.58		5.16e-06		0.10322
0.133	1518.2		233.37		4.35e-06		0.087018
0.178	1543.5		233.54		4.33e-06		0.086687
0.237	1566.8		228.33		3.88e-06		0.077623
0.316	1593		231.91		4.29e-06		0.085727
0.422	1621		234.75		5.39e-06		0.10777
0.562	1643.7		235.32		4.33e-06		0.086523
0.75	1664.6		233.77		6.04e-06		0.1208
1	1687.3		231.4		0.035769		0.0053228
1.33	1711.4		232.06		6.36e-06		0.12728
1.78	1730.3		229.17		8.23e-06		0.16461
2.37	1754.6		233.26		8.13e-06		0.16254
3.16	1771.6		231.14		1.4e-05		0.27981
4.22	1789.9		233.57		1.4e-05		0.27987
5.62	1785.9		249.94		0.092052		0.20665
7.5	1807.5		254.62		3e-05		0.59943
10	1786.1		246.05		4.78e-05		0.95686

## Sheet: Figure 3a
Figure 3a
Binding Energy (eV)		Fmoc-F-F (His)		Fmoc-F-F
1351.08		125290		125290
1350.08		123802		123802
1349.08		125249		125249
1348.08		124761		124761
1347.08		122854		122854
1346.08		124399		124399
1345.08		122910		122910
1344.08		125406		125406
1343.08		122497		122497
1342.08		122649		122649
1341.08		122311		122311
1340.08		124264		124264
1339.08		121055		121055
1338.08		123015		123015
1337.08		123502		123502
1336.08		120668		120668
1335.08		122912		122912
1334.08		123451		123451
1333.08		122795		122795
1332.08		121877		121877
1331.08		121689		121689
1330.08		121486		121486
1329.08		121739		121739
1328.08		122456		122456
1327.08		123034		123034
1326.08		123556		123556
1325.08		120540		120540
1324.08		121279		121279
1323.08		120548		120548
1322.08		120028		120028
1321.08		118881		118881
1320.08		120292		120292
1319.08		121028		121028
1318.08		118581		118581
1317.08		122076		122076
1316.08		121957		121957
1315.08		118467		118467
1314.08		120772		120772
1313.08		122101		122101
1312.08		119337		119337
1311.08		119186		119186
1310.08		121817		121817
1309.08		120179		120179
1308.08		119857		119857
1307.08		121064		121064
1306.08		122487		122487
1305.08		121919		121919
1304.08		122549		122549
1303.08		119726		119726
1302.08		124333		124333
1301.08		122813		122813
1300.08		121686		121686
1299.08		120721		120721
1298.08		120603		120603
1297.08		122603		122603
1296.08		123219		123219
1295.08		123788		123788
1294.08		121733		121733
1293.08		120280		120280
1292.08		121086		121086
1291.08		124455		124455
1290.08		122768		122768
1289.08		121538		121538
1288.08		121089		121089
1287.08		120580		120580
1286.08		122304		122304
1285.08		123396		123396
1284.08		124432		124432
1283.08		120441		120441
1282.08		122348		122348
1281.08		121454		121454
1280.08		120902		120902
1279.08		122639		122639
1278.08		123030		123030
1277.08		122539		122539
1276.08		123223		123223
1275.08		123569		123569
1274.08		123432		123432
1273.08		120427		120427
1272.08		121769		121769
1271.08		123153		123153
1270.08		123488		123488
1269.08		123371		123371
1268.08		123629		123629
1267.08		125422		125422
1266.08		126381		126381
1265.08		126800		126800
1264.08		125267		125267
1263.08		124717		124717
1262.08		125061		125061
1261.08		124555		124555
1260.08		123613		123613
1259.08		127690		127690
1258.08		126752		126752
1257.08		125525		125525
1256.08		125762		125762
1255.08		127161		127161
1254.08		126303		126303
1253.08		128310		128310
1252.08		128620		128620
1251.08		128659		128659
1250.08		129546		129546
1249.08		128254		128254
1248.08		131067		131067
1247.08		131850		131850
1246.08		131416		131416
1245.08		133659		133659
1244.08		132957		132957
1243.08		132164		132164
1242.08		130820		130820
1241.08		131079		131079
1240.08		132039		132039
1239.08		133978		133978
1238.08		133514		133514
1237.08		132815		132815
1236.08		134694		134694
1235.08		135976		135976
1234.08		137638		137638
1233.08		138622		138622
1232.08		139716		139716
1231.08		137476		137476
1230.08		137542		137542
1229.08		137536		137536
1228.08		135897		135897
1227.08		135602		135602
1226.08		134826		134826
1225.08		137344		137344
1224.08		133532		133532
1223.08		133972		133972
1222.08		130802		130802
1221.08		125770		125770
1220.08		123393		123393
1219.08		121020		121020
1218.08		117443		117443
1217.08		113484		113484
1216.08		109414		109414
1215.08		108769		108769
1214.08		107298		107298
1213.08		106707		106707
1212.08		105027		105027
1211.08		103697		103697
1210.08		102346		102346
1209.08		102415		102415
1208.08		101860		101860
1207.08		100185		100185
1206.08		100255		100255
1205.08		99531.9		99531.9
1204.08		99928.9		99928.9
1203.08		98391.4		98391.4
1202.08		101292		101292
1201.08		101876		101876
1200.08		99424		99424
1199.08		100345		100345
1198.08		100953		100953
1197.08		99623.2		99623.2
1196.08		100360		100360
1195.08		99725.6		99725.6
1194.08		100752		100752
1193.08		100063		100063
1192.08		98534.8		98534.8
1191.08		101439		101439
1190.08		100563		100563
1189.08		100311		100311
1188.08		100257		100257
1187.08		102355		102355
1186.08		101673		101673
1185.08		100379		100379
1184.08		99819.6		99819.6
1183.08		101414		101414
1182.08		99685.2		99685.2
1181.08		99872.2		99872.2
1180.08		100742		100742
1179.08		99783.2		99783.2
1178.08		100618		100618
1177.08		101524		101524
1176.08		100855		100855
1175.08		101521		101521
1174.08		102007		102007
1173.08		100910		100910
1172.08		103298		103298
1171.08		100781		100781
1170.08		100081		100081
1169.08		102128		102128
1168.08		102733		102733
1167.08		101942		101942
1166.08		103344		103344
1165.08		101963		101963
1164.08		99655.2		99655.2
1163.08		101017		101017
1162.08		101924		101924
1161.08		100400		100400
1160.08		101926		101926
1159.08		102407		102407
1158.08		103093		103093
1157.08		103498		103498
1156.08		104190		104190
1155.08		102510		102510
1154.08		103673		103673
1153.08		101532		101532
1152.08		102339		102339
1151.08		102573		102573
1150.08		101052		101052
1149.08		101462		101462
1148.08		102284		102284
1147.08		102732		102732
1146.08		101747		101747
1145.08		101684		101684
1144.08		101590		101590
1143.08		101931		101931
1142.08		104170		104170
1141.08		103869		103869
1140.08		104170		104170
1139.08		103347		103347
1138.08		103887		103887
1137.08		101668		101668
1136.08		101764		101764
1135.08		101818		101818
1134.08		102380		102380
1133.08		103432		103432
1132.08		103361		103361
1131.08		102956		102956
1130.08		103902		103902
1129.08		103635		103635
1128.08		101419		101419
1127.08		100570		100570
1126.08		102239		102239
1125.08		101325		101325
1124.08		98851.6		98851.6
1123.08		102091		102091
1122.08		102267		102267
1121.08		102677		102677
1120.08		103397		103397
1119.08		102142		102142
1118.08		102118		102118
1117.08		101177		101177
1116.08		102292		102292
1115.08		101503		101503
1114.08		102747		102747
1113.08		101899		101899
1112.08		101614		101614
1111.08		100973		100973
1110.08		101064		101064
1109.08		102126		102126
1108.08		103277		103277
1107.08		102370		102370
1106.08		101476		101476
1105.08		100858		100858
1104.08		99834.4		99834.4
1103.08		99939.2		99939.2
1102.08		100027		100027
1101.08		97271.9		97271.9
1100.08		97478.5		97478.5
1099.08		94833		94833
1098.08		96311.8		96311.8
1097.08		96635.1		96635.1
1096.08		96298.6		96298.6
1095.08		95405.3		95405.3
1094.08		95925.5		95925.5
1093.08		94402.8		94402.8
1092.08		95177.8		95177.8
1091.08		93419.6		93419.6
1090.08		94257.7		94257.7
1089.08		94475.5		94475.5
1088.08		95198.5		95198.5
1087.08		95016.4		95016.4
1086.08		93738		93738
1085.08		94910.8		94910.8
1084.08		95871.9		95871.9
1083.08		95511		95511
1082.08		95871.1		95871.1
1081.08		95923.6		95923.6
1080.08		93957.9		93957.9
1079.08		95698.6		95698.6
1078.08		95027.4		95027.4
1077.08		95174.5		95174.5
1076.08		96519.4		96519.4
1075.08		96490.8		96490.8
1074.08		95688.6		95688.6
1073.08		97239.1		97239.1
1072.08		96888.2		96888.2
1071.08		96807.6		96807.6
1070.08		95599.7		95599.7
1069.08		95467.5		95467.5
1068.08		95751.7		95751.7
1067.08		95752.2		95752.2
1066.08		95951		95951
1065.08		96368.6		96368.6
1064.08		96064.9		96064.9
1063.08		96204.7		96204.7
1062.08		95096.5		95096.5
1061.08		95666.5		95666.5
1060.08		96339		96339
1059.08		94928.5		94928.5
1058.08		98453.6		98453.6
1057.08		96845		96845
1056.08		98608.9		98608.9
1055.08		97917.6		97917.6
1054.08		96528.8		96528.8
1053.08		97768.2		97768.2
1052.08		96151.2		96151.2
1051.08		97187.8		97187.8
1050.08		96760.4		96760.4
1049.08		98971		98971
1048.08		98427.6		98427.6
1047.08		98714.1		98714.1
1046.08		97284.8		97284.8
1045.08		97764.1		97764.1
1044.08		97730.5		97730.5
1043.08		97629.6		97629.6
1042.08		98446.4		98446.4
1041.08		98010.7		98010.7
1040.08		99234.9		99234.9
1039.08		98520.5		98520.5
1038.08		96678		96678
1037.08		98671.9		98671.9
1036.08		99302.5		99302.5
1035.08		99436.5		99436.5
1034.08		101216		101216
1033.08		98834		98834
1032.08		97424		97424
1031.08		98265.2		98265.2
1030.08		98919.3		98919.3
1029.08		97787.6		97787.6
1028.08		97607.2		97607.2
1027.08		99084.1		99084.1
1026.08		99448.7		99448.7
1025.08		98940		98940
1024.08		98303.6		98303.6
1023.08		98521.8		98521.8
1022.08		97978		97978
1021.08		99127.4		99127.4
1020.08		100020		100020
1019.08		99599.8		99599.8
1018.08		99539.4		99539.4
1017.08		100202		100202
1016.08		99988.1		99988.1
1015.08		99056.9		99056.9
1014.08		98785.9		98785.9
1013.08		98003.5		98003.5
1012.08		98630.8		98630.8
1011.08		98582.4		98582.4
1010.08		101224		101224
1009.08		99294.6		99294.6
1008.08		97528.9		97528.9
1007.08		98501.6		98501.6
1006.08		100510		100510
1005.08		101284		101284
1004.08		103571		103571
1003.08		101448		101448
1002.08		101282		101282
1001.08		102071		102071
1000.08		101972		101972
999.08		102375		102375
998.08		101815		101815
997.08		100850		100850
996.08		100630		100630
995.08		99688.4		99688.4
994.08		96971.5		96971.5
993.08		97421.2		97421.2
992.08		95645		95645
991.08		95474.5		95474.5
990.08		94228.1		94228.1
989.08		95597		95597
988.08		95660		95660
987.08		94783.6		94783.6
986.08		93867.8		93867.8
985.08		94599.2		94599.2
984.08		96612.1		96612.1
983.08		96448.3		96448.3
982.08		98447		98447
981.08		101030		101030
980.08		101071		101071
979.08		101109		101109
978.08		103278		103278
977.08		103811		103811
976.08		102832		102832
975.08		102243		102243
974.08		100416		100416
973.08		99329.1		99329.1
972.08		97542.6		97542.6
971.08		95349.7		95349.7
970.08		91332.7		91332.7
969.08		88221		88221
968.08		87701.7		87701.7
967.08		85221.1		85221.1
966.08		82662.8		82662.8
965.08		82247.5		82247.5
964.08		83468.3		83468.3
963.08		83639.8		83639.8
962.08		82668.9		82668.9
961.08		82548.7		82548.7
960.08		82170.7		82170.7
959.08		82013.7		82013.7
958.08		82394.7		82394.7
957.08		83784.2		83784.2
956.08		82276		82276
955.08		82796.3		82796.3
954.08		84629.3		84629.3
953.08		83142.7		83142.7
952.08		83950.9		83950.9
951.08		83197.1		83197.1
950.08		82868		82868
949.08		83067.6		83067.6
948.08		84137.9		84137.9
947.08		84330.2		84330.2
946.08		84550.5		84550.5
945.08		83547.7		83547.7
944.08		83778.9		83778.9
943.08		83396.1		83396.1
942.08		84223.6		84223.6
941.08		84842		84842
940.08		82802		82802
939.08		84148.5		84148.5
938.08		82984.5		82984.5
937.08		84416		84416
936.08		83277.2		83277.2
935.08		86219.6		86219.6
934.08		85137.4		85137.4
933.08		83545.7		83545.7
932.08		84612		84612
931.08		84885.4		84885.4
930.08		83139.2		83139.2
929.08		84544.8		84544.8
928.08		83652		83652
927.08		84646.1		84646.1
926.08		84184.2		84184.2
925.08		84986.4		84986.4
924.08		84318.3		84318.3
923.08		84832.9		84832.9
922.08		84357.2		84357.2
921.08		83682		83682
920.08		84062.8		84062.8
919.08		84137.5		84137.5
918.08		83874.7		83874.7
917.08		84635.6		84635.6
916.08		84433.5		84433.5
915.08		84326.1		84326.1
914.08		85077.6		85077.6
913.08		85553.1		85553.1
912.08		84600.7		84600.7
911.08		84164.1		84164.1
910.08		85271.4		85271.4
909.08		85301.3		85301.3
908.08		85353.7		85353.7
907.08		84933.9		84933.9
906.08		84442.6		84442.6
905.08		85636.3		85636.3
904.08		86250.4		86250.4
903.08		85977.5		85977.5
902.08		84350		84350
901.08		84097.1		84097.1
900.08		85638.1		85638.1
899.08		85196.3		85196.3
898.08		85580.5		85580.5
897.08		85386.3		85386.3
896.08		82680.7		82680.7
895.08		84640.4		84640.4
894.08		84793.7		84793.7
893.08		85665.1		85665.1
892.08		84558.1		84558.1
891.08		84922.4		84922.4
890.08		84370.5		84370.5
889.08		84473.9		84473.9
888.08		84729.3		84729.3
887.08		85892.6		85892.6
886.08		86992.9		86992.9
885.08		86857.8		86857.8
884.08		85356.1		85356.1
883.08		84718		84718
882.08		85068.5		85068.5
881.08		86580.6		86580.6
880.08		86827.2		86827.2
879.08		87679.8		87679.8
878.08		85718		85718
877.08		86066.2		86066.2
876.08		87088.4		87088.4
875.08		87405.2		87405.2
874.08		86083.5		86083.5
873.08		88138.7		88138.7
872.08		86245.4		86245.4
871.08		86963.3		86963.3
870.08		86741.6		86741.6
869.08		85546.1		85546.1
868.08		86472.7		86472.7
867.08		86230.6		86230.6
866.08		86208.1		86208.1
865.08		86182.4		86182.4
864.08		88973.2		88973.2
863.08		85634.4		85634.4
862.08		87792.4		87792.4
861.08		87648.4		87648.4
860.08		85250.9		85250.9
859.08		87038.7		87038.7
858.08		86496		86496
857.08		86826.3		86826.3
856.08		85614.7		85614.7
855.08		85216.8		85216.8
854.08		86034.4		86034.4
853.08		86416.7		86416.7
852.08		87463.8		87463.8
851.08		88429.4		88429.4
850.08		86555.6		86555.6
849.08		85925.2		85925.2
848.08		88955.5		88955.5
847.08		87417.7		87417.7
846.08		87301.8		87301.8
845.08		88299.7		88299.7
844.08		87262.4		87262.4
843.08		88935.7		88935.7
842.08		87236.9		87236.9
841.08		85728.9		85728.9
840.08		88540.7		88540.7
839.08		88455.2		88455.2
838.08		88391.5		88391.5
837.08		87816.9		87816.9
836.08		87247.2		87247.2
835.08		87983.1		87983.1
834.08		88801.1		88801.1
833.08		89022.2		89022.2
832.08		88059		88059
831.08		88452.5		88452.5
830.08		90048.4		90048.4
829.08		88628.8		88628.8
828.08		85579.2		85579.2
827.08		88466.2		88466.2
826.08		89423.5		89423.5
825.08		88158.4		88158.4
824.08		86842.4		86842.4
823.08		87922.8		87922.8
822.08		88053.6		88053.6
821.08		89309.3		89309.3
820.08		89033		89033
819.08		88838.6		88838.6
818.08		87159.6		87159.6
817.08		86816.2		86816.2
816.08		89044.1		89044.1
815.08		89743.4		89743.4
814.08		88416.2		88416.2
813.08		87840.5		87840.5
812.08		88359.4		88359.4
811.08		87402.2		87402.2
810.08		88843.7		88843.7
809.08		88704		88704
808.08		88604.3		88604.3
807.08		89877.3		89877.3
806.08		87434		87434
805.08		88747.3		88747.3
804.08		89667.6		89667.6
803.08		88956.5		88956.5
802.08		89525.6		89525.6
801.08		89264.8		89264.8
800.08		89110.6		89110.6
799.08		89470.4		89470.4
798.08		88940.1		88940.1
797.08		89030.3		89030.3
796.08		90046.3		90046.3
795.08		90881.8		90881.8
794.08		90114.8		90114.8
793.08		91041.9		91041.9
792.08		89781.3		89781.3
791.08		88661.9		88661.9
790.08		88795.8		88795.8
789.08		89172.7		89172.7
788.08		87973.2		87973.2
787.08		88912.5		88912.5
786.08		91309.5		91309.5
785.08		87823.5		87823.5
784.08		87696.7		87696.7
783.08		89736.1		89736.1
782.08		89634		89634
781.08		89984.5		89984.5
780.08		90049.1		90049.1
779.08		88242.3		88242.3
778.08		90051		90051
777.08		91662.6		91662.6
776.08		92409.5		92409.5
775.08		91743.6		91743.6
774.08		89642.7		89642.7
773.08		89252.2		89252.2
772.08		90432.7		90432.7
771.08		89518.2		89518.2
770.08		89627.8		89627.8
769.08		89162.2		89162.2
768.08		92491.4		92491.4
767.08		92764.4		92764.4
766.08		90339.1		90339.1
765.08		91780.4		91780.4
764.08		91297.2		91297.2
763.08		88962		88962
762.08		89890.6		89890.6
761.08		90536.4		90536.4
760.08		92438.4		92438.4
759.08		91771.5		91771.5
758.08		91997.3		91997.3
757.08		91316.1		91316.1
756.08		91933.5		91933.5
755.08		93129.8		93129.8
754.08		91995		91995
753.08		91749.1		91749.1
752.08		89969.8		89969.8
751.08		89227.2		89227.2
750.08		91156.5		91156.5
749.08		90123.5		90123.5
748.08		91970.4		91970.4
747.08		92882.4		92882.4
746.08		92911.9		92911.9
745.08		93379.8		93379.8
744.08		92051.8		92051.8
743.08		90469.5		90469.5
742.08		91143.1		91143.1
741.08		91297.3		91297.3
740.08		90498.1		90498.1
739.08		92692.6		92692.6
738.08		91938.3		91938.3
737.08		93284.2		93284.2
736.08		92704.3		92704.3
735.08		91486.1		91486.1
734.08		92122.8		92122.8
733.08		91632.6		91632.6
732.08		93334.9		93334.9
731.08		93713.9		93713.9
730.08		91911.9		91911.9
729.08		91239.7		91239.7
728.08		92025.8		92025.8
727.08		91627.1		91627.1
726.08		92807.6		92807.6
725.08		92749		92749
724.08		93322		93322
723.08		93208.1		93208.1
722.08		93668.5		93668.5
721.08		93348.4		93348.4
720.08		92222		92222
719.08		94100.9		94100.9
718.08		93198.9		93198.9
717.08		93309.7		93309.7
716.08		92709.2		92709.2
715.08		92673.9		92673.9
714.08		93988.8		93988.8
713.08		94805.9		94805.9
712.08		94828.9		94828.9
711.08		93324.8		93324.8
710.08		92991		92991
709.08		92790.8		92790.8
708.08		92027.2		92027.2
707.08		92376.8		92376.8
706.08		93514.1		93514.1
705.08		93285		93285
704.08		92641.2		92641.2
703.08		92372.1		92372.1
702.08		94133.3		94133.3
701.08		94802.3		94802.3
700.08		92854.4		92854.4
699.08		92667.5		92667.5
698.08		93486.5		93486.5
697.08		92870.4		92870.4
696.08		93141.8		93141.8
695.08		95087.1		95087.1
694.08		93985		93985
693.08		93558.7		93558.7
692.08		93373.4		93373.4
691.08		94254.9		94254.9
690.08		92395.2		92395.2
689.08		92498.3		92498.3
688.08		95278		95278
687.08		92733.1		92733.1
686.08		92754.9		92754.9
685.08		94729		94729
684.08		95256.8		95256.8
683.08		95262.7		95262.7
682.08		94347.3		94347.3
681.08		94472.3		94472.3
680.08		93619.8		93619.8
679.08		93713.3		93713.3
678.08		95560.3		95560.3
677.08		95034.1		95034.1
676.08		94994.6		94994.6
675.08		95623.6		95623.6
674.08		94494.8		94494.8
673.08		93948		93948
672.08		95019.4		95019.4
671.08		93432.6		93432.6
670.08		95539		95539
669.08		94133.3		94133.3
668.08		94679.6		94679.6
667.08		95422.8		95422.8
666.08		94593.5		94593.5
665.08		95464.1		95464.1
664.08		96597		96597
663.08		95472.8		95472.8
662.08		96512		96512
661.08		95490		95490
660.08		95286.5		95286.5
659.08		94741.3		94741.3
658.08		95573.8		95573.8
657.08		95281.6		95281.6
656.08		94681		94681
655.08		94351.9		94351.9
654.08		96169.9		96169.9
653.08		96556.5		96556.5
652.08		97242.8		97242.8
651.08		97339.1		97339.1
650.08		95586.9		95586.9
649.08		94940		94940
648.08		96357.1		96357.1
647.08		97189.1		97189.1
646.08		97038		97038
645.08		97465.8		97465.8
644.08		94475.1		94475.1
643.08		94365.9		94365.9
642.08		95973.9		95973.9
641.08		94170		94170
640.08		97111.4		97111.4
639.08		98576.9		98576.9
638.08		96653.3		96653.3
637.08		96486.5		96486.5
636.08		95112.1		95112.1
635.08		96247.8		96247.8
634.08		96229.3		96229.3
633.08		95608.4		95608.4
632.08		95532.7		95532.7
631.08		96821.9		96821.9
630.08		96811.5		96811.5
629.08		95954		95954
628.08		97363.3		97363.3
627.08		97862.2		97862.2
626.08		95977		95977
625.08		97971.1		97971.1
624.08		97188.3		97188.3
623.08		98075.1		98075.1
622.08		99111.1		99111.1
621.08		97386.4		97386.4
620.08		97380.4		97380.4
619.08		97283.5		97283.5
618.08		99054.1		99054.1
617.08		97594		97594
616.08		96433		96433
615.08		96754.9		96754.9
614.08		97690.8		97690.8
613.08		99741.6		99741.6
612.08		98960.7		98960.7
611.08		98208		98208
610.08		96868.2		96868.2
609.08		97630.9		97630.9
608.08		98189.2		98189.2
607.08		98058		98058
606.08		97778.7		97778.7
605.08		97708.2		97708.2
604.08		95658.5		95658.5
603.08		97815.2		97815.2
602.08		99412.3		99412.3
601.08		99673.9		99673.9
600.08		97893.8		97893.8
599.08		96991.3		96991.3
598.08		98218.1		98218.1
597.08		98466.5		98466.5
596.08		99104.5		99104.5
595.08		99250.2		99250.2
594.08		98304		98304
593.08		98274.3		98274.3
592.08		97294.7		97294.7
591.08		97845		97845
590.08		98755.6		98755.6
589.08		97873.2		97873.2
588.08		98350.9		98350.9
587.08		98815.5		98815.5
586.08		97851.4		97851.4
585.08		99250.4		99250.4
584.08		98319.5		98319.5
583.08		99470.6		99470.6
582.08		101043		101043
581.08		99447.7		99447.7
580.08		100151		100151
579.08		100638		100638
578.08		99367.7		99367.7
577.08		97425.3		97425.3
576.08		98780.2		98780.2
575.08		99554.2		99554.2
574.08		98171.6		98171.6
573.08		98852.6		98852.6
572.08		100231		100231
571.08		98161.9		98161.9
570.08		96427.5		96427.5
569.08		96756.9		96756.9
568.08		98165.8		98165.8
567.08		98198.9		98198.9
566.08		98821.8		98821.8
565.08		98260.4		98260.4
564.08		97578.9		97578.9
563.08		98475.7		98475.7
562.08		100382		100382
561.08		99572.4		99572.4
560.08		100916		100916
559.08		101688		101688
558.08		101239		101239
557.08		101090		101090
556.08		100784		100784
555.08		103199		103199
554.08		102182		102182
553.08		102985		102985
552.08		99692.6		99692.6
551.08		97858.6		97858.6
550.08		95825.3		95825.3
549.08		94362.9		94362.9
548.08		94850.4		94850.4
547.08		94585.8		94585.8
546.08		93217.4		93217.4
545.08		90371		90371
544.08		90205.9		90205.9
543.08		89195.5		89195.5
542.08		88449.4		88449.4
541.08		87684.3		87684.3
540.08		88034.7		88034.7
539.08		86188.7		86188.7
538.08		88432.5		88432.5
537.08		90179.7		90179.7
536.08		95074.1		95074.1
535.08		110790		110790
534.08		137557		137557
533.08		175489		175489
532.08		178467		178467
531.08		131353		131353
530.08		90771.1		90771.1
529.08		79794.4		79794.4
528.08		77934.4		77934.4
527.08		78344.5		78344.5
526.08		79276.5		79276.5
525.08		78238.4		78238.4
524.08		79363.4		79363.4
523.08		79036.3		79036.3
522.08		78437.9		78437.9
521.08		78198		78198
520.08		78835.1		78835.1
519.08		78808.1		78808.1
518.08		78953.7		78953.7
517.08		78579.6		78579.6
516.08		79207.1		79207.1
515.08		80500.8		80500.8
514.08		79757.4		79757.4
513.08		77883.6		77883.6
512.08		79032.1		79032.1
511.08		78645.2		78645.2
510.08		80470.6		80470.6
509.08		80161.1		80161.1
508.08		78476.2		78476.2
507.08		79206.4		79206.4
506.08		79522.7		79522.7
505.08		80108.2		80108.2
504.08		78950.2		78950.2
503.08		80172		80172
502.08		79949.5		79949.5
501.08		80024.6		80024.6
500.08		80643		80643
499.08		78667.6		78667.6
498.08		79375.4		79375.4
497.08		80195.2		80195.2
496.08		79149.3		79149.3
495.08		79292.9		79292.9
494.08		78886.4		78886.4
493.08		80075.3		80075.3
492.08		80546.8		80546.8
491.08		79195.8		79195.8
490.08		80182		80182
489.08		79742.6		79742.6
488.08		78543.8		78543.8
487.08		77672.1		77672.1
486.08		79756.5		79756.5
485.08		80601.4		80601.4
484.08		79542		79542
483.08		81229.8		81229.8
482.08		80384.5		80384.5
481.08		81578.2		81578.2
480.08		80011.4		80011.4
479.08		79946.6		79946.6
478.08		81591.9		81591.9
477.08		80599.9		80599.9
476.08		79171.2		79171.2
475.08		79106.7		79106.7
474.08		79056.1		79056.1
473.08		80348.8		80348.8
472.08		81014.4		81014.4
471.08		79483		79483
470.08		77763.7		77763.7
469.08		80098.1		80098.1
468.08		79780.7		79780.7
467.08		80152.5		80152.5
466.08		80916.9		80916.9
465.08		80325.3		80325.3
464.08		79639		79639
463.08		80702.8		80702.8
462.08		80686.6		80686.6
461.08		80692.3		80692.3
460.08		81595		81595
459.08		80851.8		80851.8
458.08		80572.3		80572.3
457.08		80912.5		80912.5
456.08		80440.4		80440.4
455.08		80527.4		80527.4
454.08		81430.1		81430.1
453.08		82262.6		82262.6
452.08		82221.3		82221.3
451.08		81169.3		81169.3
450.08		81778.5		81778.5
449.08		81280.6		81280.6
448.08		81954.2		81954.2
447.08		79885.9		79885.9
446.08		79217.4		79217.4
445.08		80710.6		80710.6
444.08		81525.7		81525.7
443.08		81366.7		81366.7
442.08		79897.1		79897.1
441.08		80577.9		80577.9
440.08		80700.2		80700.2
439.08		80140.9		80140.9
438.08		80724.8		80724.8
437.08		78911.3		78911.3
436.08		80079.9		80079.9
435.08		80292.5		80292.5
434.08		80495.1		80495.1
433.08		80014.3		80014.3
432.08		80938.6		80938.6
431.08		80093.2		80093.2
430.08		81395.2		81395.2
429.08		81878		81878
428.08		81238.1		81238.1
427.08		83793.7		83793.7
426.08		84192.8		84192.8
425.08		83737.9		83737.9
424.08		82565.1		82565.1
423.08		82568.1		82568.1
422.08		80128.7		80128.7
421.08		81214.6		81214.6
420.08		79026.5		79026.5
419.08		79668.4		79668.4
418.08		77284.1		77284.1
417.08		77290.5		77290.5
416.08		76538.5		76538.5
415.08		75406		75406
414.08		74233.6		74233.6
413.08		73456.3		73456.3
412.08		74130.5		74130.5
411.08		73881.2		73881.2
410.08		72877.4		72877.4
409.08		73608.8		73608.8
408.08		72852.9		72852.9
407.08		70964.7		70964.7
406.08		70142.3		70142.3
405.08		74337.3		74337.3
404.08		85085.7		85085.7
403.08		109403		109403
402.08		130002		130002
401.08		129625		129625
400.08		110972		110972
399.08		88360.5		88360.5
398.08		73005.1		73005.1
397.08		69470.8		69470.8
396.08		66339.5		66339.5
395.08		66210.1		66210.1
394.08		66439.1		66439.1
393.08		66399.5		66399.5
392.08		66708.3		66708.3
391.08		66717.4		66717.4
390.08		66369.6		66369.6
389.08		68125.7		68125.7
388.08		67243.6		67243.6
387.08		67659.5		67659.5
386.08		67255.1		67255.1
385.08		66906.1		66906.1
384.08		67366.1		67366.1
383.08		66811.5		66811.5
382.08		67741.9		67741.9
381.08		67211.9		67211.9
380.08		67097.9		67097.9
379.08		67425.8		67425.8
378.08		66030.7		66030.7
377.08		67788.6		67788.6
376.08		68915.4		68915.4
375.08		67733.9		67733.9
374.08		67698.4		67698.4
373.08		67917.9		67917.9
372.08		68030		68030
371.08		67804.9		67804.9
370.08		67493.7		67493.7
369.08		67103.5		67103.5
368.08		69233.4		69233.4
367.08		69187.5		69187.5
366.08		68369.4		68369.4
365.08		67774		67774
364.08		69205.2		69205.2
363.08		68261.7		68261.7
362.08		67978		67978
361.08		68564		68564
360.08		69674.8		69674.8
359.08		69718.1		69718.1
358.08		69942.4		69942.4
357.08		68497.6		68497.6
356.08		68850		68850
355.08		69593.1		69593.1
354.08		70092.1		70092.1
353.08		69544.1		69544.1
352.08		70201.4		70201.4
351.08		69960.7		69960.7
350.08		70672.6		70672.6
349.08		71688		71688
348.08		69958.4		69958.4
347.08		69357.9		69357.9
346.08		71033.4		71033.4
345.08		71164.6		71164.6
344.08		70691.2		70691.2
343.08		70243.1		70243.1
342.08		73132.4		73132.4
341.08		71717.7		71717.7
340.08		70010.3		70010.3
339.08		71644.3		71644.3
338.08		71699.2		71699.2
337.08		72077.3		72077.3
336.08		72066		72066
335.08		72053.2		72053.2
334.08		71258.8		71258.8
333.08		71030.1		71030.1
332.08		71589.2		71589.2
331.08		71286.9		71286.9
330.08		71378.4		71378.4
329.08		71191		71191
328.08		71890.1		71890.1
327.08		73901		73901
326.08		71637.8		71637.8
325.08		69824		69824
324.08		71774.1		71774.1
323.08		72243.5		72243.5
322.08		73172.8		73172.8
321.08		73376.7		73376.7
320.08		73924.9		73924.9
319.08		73227.2		73227.2
318.08		74411.2		74411.2
317.08		73620.9		73620.9
316.08		74362.2		74362.2
315.08		77125.9		77125.9
314.08		75957.4		75957.4
313.08		75141.7		75141.7
312.08		75644.1		75644.1
311.08		77271		77271
310.08		76635.8		76635.8
309.08		76350.3		76350.3
308.08		74223.7		74223.7
307.08		74238.8		74238.8
306.08		73376.7		73376.7
305.08		71098.6		71098.6
304.08		68611.4		68611.4
303.08		65613.4		65613.4
302.08		63474.7		63474.7
301.08		61299.9		61299.9
300.08		58403.7		58403.7
299.08		57088.2		57088.2
298.08		55664.2		55664.2
297.08		54749.3		54749.3
296.08		52674.3		52674.3
295.08		53806.1		53806.1
294.08		55147.3		55147.3
293.08		57744		57744
292.08		58676		58676
291.08		64157.2		64157.2
290.08		79251.6		79251.6
289.08		98168.8		98168.8
288.08		141136		141136
287.08		217183		217183
286.08		258764		258764
285.08		178008		178008
284.08		78643.7		78643.7
283.08		42271.2		42271.2
282.08		36678.9		36678.9
281.08		34929.1		34929.1
280.08		33707.1		33707.1
279.08		33742.5		33742.5
278.08		33828		33828
277.08		33505.8		33505.8
276.08		32998		32998
275.08		32831.3		32831.3
274.08		33227.4		33227.4
273.08		33268.3		33268.3
272.08		33180.7		33180.7
271.08		33246.2		33246.2
270.08		33439.9		33439.9
269.08		33902.2		33902.2
268.08		33410.1		33410.1
267.08		33093		33093
266.08		33354.4		33354.4
265.08		32857.2		32857.2
264.08		33401.3		33401.3
263.08		33561.7		33561.7
262.08		33324.6		33324.6
261.08		32758		32758
260.08		33449.3		33449.3
259.08		32984.8		32984.8
258.08		33261.1		33261.1
257.08		33139.1		33139.1
256.08		32947.1		32947.1
255.08		33198		33198
254.08		32821.2		32821.2
253.08		32815		32815
252.08		33103.2		33103.2
251.08		33270.9		33270.9
250.08		33330.2		33330.2
249.08		33304		33304
248.08		33496.8		33496.8
247.08		33190.9		33190.9
246.08		33423.2		33423.2
245.08		33143.7		33143.7
244.08		32909.5		32909.5
243.08		33018.8		33018.8
242.08		33188.5		33188.5
241.08		33156.7		33156.7
240.08		33297.2		33297.2
239.08		33005.5		33005.5
238.08		33378.3		33378.3
237.08		33167.2		33167.2
236.08		33205.5		33205.5
235.08		33419.8		33419.8
234.08		33213.2		33213.2
233.08		33113.7		33113.7
232.08		33405.1		33405.1
231.08		33525.7		33525.7
230.08		33212.2		33212.2
229.08		33159.6		33159.6
228.08		33602.8		33602.8
227.08		33074.9		33074.9
226.08		33125.2		33125.2
225.08		33180.3		33180.3
224.08		33149.5		33149.5
223.08		33411.8		33411.8
222.08		33323.1		33323.1
221.08		32972.2		32972.2
220.08		33030.8		33030.8
219.08		33503.5		33503.5
218.08		32951.3		32951.3
217.08		32736.7		32736.7
216.08		33141.5		33141.5
215.08		33315.1		33315.1
214.08		33273.7		33273.7
213.08		33217.7		33217.7
212.08		33078.4		33078.4
211.08		33159.9		33159.9
210.08		32958.1		32958.1
209.08		33008.8		33008.8
208.08		33305.5		33305.5
207.08		32985		32985
206.08		33468.4		33468.4
205.08		33553.8		33553.8
204.08		33123.2		33123.2
203.08		33318.9		33318.9
202.08		33184.4		33184.4
201.08		33458.6		33458.6
200.08		33841.8		33841.8
199.08		33730.4		33730.4
198.08		33814.2		33814.2
197.08		33797.9		33797.9
196.08		33306		33306
195.08		33526.6		33526.6
194.08		33006.6		33006.6
193.08		33344.3		33344.3
192.08		33086.4		33086.4
191.08		33265.5		33265.5
190.08		33183.3		33183.3
189.08		33470.7		33470.7
188.08		33205.1		33205.1
187.08		33482.1		33482.1
186.08		33135.1		33135.1
185.08		33322.2		33322.2
184.08		33377.1		33377.1
183.08		33295		33295
182.08		33399.7		33399.7
181.08		33099.2		33099.2
180.08		32968.5		32968.5
179.08		33186.6		33186.6
178.08		33121.2		33121.2
177.08		33350.2		33350.2
176.08		33239.4		33239.4
175.08		33439.8		33439.8
174.08		33471.1		33471.1
173.08		33189.9		33189.9
172.08		33368.9		33368.9
171.08		33182.8		33182.8
170.08		33003.2		33003.2
169.08		33476.5		33476.5
168.08		33519.3		33519.3
167.08		33283.3		33283.3
166.08		33181.1		33181.1
165.08		33173.7		33173.7
164.08		33238.9		33238.9
163.08		33177.7		33177.7
162.08		33242.3		33242.3
161.08		33560.6		33560.6
160.08		33601.6		33601.6
159.08		33169		33169
158.08		33136.6		33136.6
157.08		33195.8		33195.8
156.08		33350.7		33350.7
155.08		33405.9		33405.9
154.08		33767.8		33767.8
153.08		33590.2		33590.2
152.08		33225.4		33225.4
151.08		33272.5		33272.5
150.08		33281.9		33281.9
149.08		33499.3		33499.3
148.08		33400.4		33400.4
147.08		33644.3		33644.3
146.08		33471.7		33471.7
145.08		33187.3		33187.3
144.08		33177.9		33177.9
143.08		33471.3		33471.3
142.08		32922.7		32922.7
141.08		33166.9		33166.9
140.08		33166.6		33166.6
139.08		33349.3		33349.3
138.08		33536.3		33536.3
137.08		33146.4		33146.4
136.08		33400.5		33400.5
135.08		33292.8		33292.8
134.08		33226.1		33226.1
133.08		33351.5		33351.5
132.08		33602.9		33602.9
131.08		33530.5		33530.5
130.08		33488.5		33488.5
129.08		33637.1		33637.1
128.08		33765		33765
127.08		33301.6		33301.6
126.08		33378.3		33378.3
125.08		33201.1		33201.1
124.08		33391.3		33391.3
123.08		33253.6		33253.6
122.08		32978.2		32978.2
121.08		33356.6		33356.6
120.08		33319.5		33319.5
119.08		33515.9		33515.9
118.08		33281.5		33281.5
117.08		33044.8		33044.8
116.08		33598.6		33598.6
115.08		33448.7		33448.7
114.08		33621.3		33621.3
113.08		33499.8		33499.8
112.08		32868.8		32868.8
111.08		33317		33317
110.08		33419.3		33419.3
109.08		33669.9		33669.9
108.08		33692.4		33692.4
107.08		33471		33471
106.08		33350.3		33350.3
105.08		33467.5		33467.5
104.08		33980.4		33980.4
103.08		33854.4		33854.4
102.08		33903		33903
101.08		33464.2		33464.2
100.08		33287		33287
99.08		33784.1		33784.1
98.08		33695.5		33695.5
97.08		33388.7		33388.7
96.08		33967.4		33967.4
95.08		33951		33951
94.08		33982.4		33982.4
93.08		33737.6		33737.6
92.08		33127.7		33127.7
91.08		34053		34053
90.08		33999.1		33999.1
89.08		33648.1		33648.1
88.08		33489.7		33489.7
87.08		33725.4		33725.4
86.08		33878.2		33878.2
85.08		33704.5		33704.5
84.08		33740.1		33740.1
83.08		33851.5		33851.5
82.08		33696.6		33696.6
81.08		33840.1		33840.1
80.08		33979.2		33979.2
79.08		33388.1		33388.1
78.08		33644.4		33644.4
77.08		33585.8		33585.8
76.08		33556.7		33556.7
75.08		33715.6		33715.6
74.08		33358.4		33358.4
73.08		33721.8		33721.8
72.08		33643.5		33643.5
71.08		33438.5		33438.5
70.08		33693.4		33693.4
69.08		33959.5		33959.5
68.08		33538.6		33538.6
67.08		33928.8		33928.8
66.08		33907.4		33907.4
65.08		33712.5		33712.5
64.08		33904.6		33904.6
63.08		33857.5		33857.5
62.08		33691		33691
61.08		33232.1		33232.1
60.08		33425.3		33425.3
59.08		33766.5		33766.5
58.08		33674.9		33674.9
57.08		34084.9		34084.9
56.08		33779.3		33779.3
55.08		33936.8		33936.8
54.08		34237.3		34237.3
53.08		34142.5		34142.5
52.08		34234.2		34234.2
51.08		34301.1		34301.1
50.08		34069.9		34069.9
49.08		34304.9		34304.9
48.08		33949.8		33949.8
47.08		34151		34151
46.08		34135.3		34135.3
45.08		34166.8		34166.8
44.08		33745.3		33745.3
43.08		33748.2		33748.2
42.08		33943.1		33943.1
41.08		33793.9		33793.9
40.08		33510.9		33510.9
39.08		33436.2		33436.2
38.08		33420.8		33420.8
37.08		33505.8		33505.8
36.08		33703.4		33703.4
35.08		33572.2		33572.2
34.08		33246		33246
33.08		33216.7		33216.7
32.08		33466.7		33466.7
31.08		33399.7		33399.7
30.08		33880.9		33880.9
29.08		34754		34754
28.08		34739.4		34739.4
27.08		35629.9		35629.9
26.08		35895.4		35895.4
25.08		35758.2		35758.2
24.08		35166.7		35166.7
23.08		34332.8		34332.8
22.08		33442.4		33442.4
21.08		33968.9		33968.9
20.08		33864.8		33864.8
19.08		34057.4		34057.4
18.08		34279.6		34279.6
17.08		33899		33899
16.08		33688.4		33688.4
15.08		33557.3		33557.3
14.08		33723.9		33723.9
13.08		33189.4		33189.4
12.08		33180.6		33180.6
11.08		32557.2		32557.2
10.08		32429.9		32429.9
9.08		31894.4		31894.4
8.08		31507.3		31507.3
7.08		31364.4		31364.4
6.08		31333		31333
5.08		31128.3		31128.3
4.08		30541.5		30541.5
3.08		30093.4		30093.4
2.08		30032.7		30032.7
1.08		30038.9		30038.9
0.08		30015.8		30015.8
-0.92		30018.8		30018.8
-1.92		30000		30000
-2.92		30000		30000
-3.92		30000		30000
-4.92		30000		30000
-5.92		30000		30000
-6.92		30000		30000
-7.92		30005.4		30005.4
-8.92		30014.6		30014.6

## Sheet: Figure 3b
Figure 3b
	Binding Energy (eV)	Measured	C=C	C-N	C-O	C=O	π-π	baseline	Fitting
	299.18	3569.05	0	0	0	0	0	0	3569.05
	299.08	3659.87	0	0	0	0	0	0	3659.87
	298.98	3574.66	0	0	0	0	0	0	3574.66
	298.88	3535.89	0	0	0	0	0	0	3535.89
	298.78	3594.2	0	0	0	0	0	0	3594.2
	298.68	3654.7	0	0	0	0	0	0	3654.7
	298.58	3504.67	0	0	0	0	0	0	3504.67
	298.48	3466.85	0	0	0	0	0	0	3466.85
	298.38	3273.92	0	0	0	0	0	0	3273.92
	298.28	3278.99	0	0	0	0	0	0	3278.99
	298.18	3271.28	0	0	0	0	0	0	3271.28
	298.08	3182.95	0	0	0	0	0	0	3182.95
	297.98	3365.97	0	0	0	0	0	0	3365.97
	297.88	3301.85	0	0	0	0	0	0	3301.85
	297.78	3215.7	0	0	0	0	0	0	3215.7
	297.68	3041.51	0	0	0	0	0	0	3041.51
	297.58	3309.79	0	0	0	0	0	0	3309.79
	297.48	3085.72	0	0	0	0	0	0	3085.72
	297.38	3057.4	0	0	0	0	0	0	3057.4
	297.28	3096.28	0	0	0	0	0	0	3096.28
	297.18	3133.4	0	0	0	0	0	0	3133.4
	297.08	3287.03	0	0	0	0	0	0	3287.03
	296.98	3138.97	0	0	0	0	0	0	3138.97
	296.88	2998.03	0	0	0	0	0	0	2998.03
	296.78	3118.61	0	0	0	0	0	0	3118.61
	296.68	3214.2	0	0	0	0	0	0	3214.2
	296.58	3105.6	0	0	0	0	0	0	3105.6
	296.48	3064.94	0	0	0	0	0	0	3064.95
	296.38	3040.4	0	0	0	0	0	0	3040.41
	296.28	3054.13	0	0	0	0	0	0	3054.14
	296.18	3184.25	0	0	0	0	0	0	3184.27
	296.08	3271.39	0	0	0	0	0	0	3271.42
	295.98	3218.57	0	0	0	0	0	0	3218.62
	295.88	3140.2	0	0	0	0	0	0	3140.27
	295.78	3181.45	0	0	0	0	0	0	3181.56
	295.68	3158.01	0	0	0	0	0	0	3158.19
	295.58	3246.67	0	0	0	0	0	0	3246.94
	295.48	3254.11	0	0	0	0	0	0	3254.51
	295.38	3088.3	0	0	0	0	0	0	3088.88
	295.28	3165.36	3166.54	3166.54	3166.54	3166.54	3167.4	3166.54	3167.4
	295.18	3221.05	3154.21	3154.21	3154.21	3154.21	3155.44	3154.21	3155.44
	295.08	3103.89	3137.71	3137.71	3137.71	3137.71	3139.49	3137.71	3139.49
	294.98	3126.52	3099.27	3099.27	3099.27	3099.27	3101.81	3099.27	3101.81
	294.88	3071.72	3077.43	3077.43	3077.43	3077.43	3081.02	3077.43	3081.02
	294.78	2973.14	3075.62	3075.62	3075.62	3075.62	3080.65	3075.62	3080.65
	294.68	3111.87	3036.86	3036.86	3036.86	3036.86	3043.85	3036.86	3043.85
	294.58	3121.8	3013.55	3013.55	3013.55	3013.55	3023.17	3013.55	3023.17
	294.48	2922.46	3013.16	3013.16	3013.16	3013.16	3026.31	3013.16	3026.31
	294.38	2938.45	3012.76	3012.76	3012.76	3012.76	3030.56	3012.76	3030.56
	294.28	3000.25	3012.36	3012.36	3012.36	3012.36	3036.25	3012.36	3036.25
	294.18	3114.75	3011.94	3011.94	3011.94	3011.94	3043.72	3011.94	3043.72
	294.08	3132.1	3011.45	3011.45	3011.45	3011.45	3053.36	3011.45	3053.36
	293.98	3059.18	3010.93	3010.93	3010.93	3010.93	3065.71	3010.93	3065.71
	293.88	2972.22	3010.32	3010.32	3010.32	3010.32	3081.28	3010.32	3081.28
	293.78	3179.19	3009.65	3009.65	3009.65	3009.65	3100.75	3009.65	3100.75
	293.68	3221.45	3008.87	3008.87	3008.87	3008.87	3124.76	3008.87	3124.76
	293.58	3310.66	3007.92	3007.92	3007.92	3007.93	3154	3007.92	3154
	293.48	3384.89	3006.72	3006.72	3006.72	3006.72	3189.11	3006.72	3189.11
	293.38	3450.97	3005.36	3005.36	3005.36	3005.36	3230.94	3005.36	3230.94
	293.28	3459.63	3003.76	3003.76	3003.76	3003.76	3280.04	3003.76	3280.04
	293.18	3654.68	3001.95	3001.95	3001.95	3001.95	3336.97	3001.95	3336.97
	293.08	3697.73	2999.96	2999.96	2999.96	2999.97	3402.05	2999.96	3402.06
	292.98	3714.52	2997.82	2997.82	2997.82	2997.83	3475.35	2997.82	3475.35
	292.88	3729.37	2995.53	2995.53	2995.53	2995.54	3556.5	2995.53	3556.52
	292.78	3718.37	2993.17	2993.17	2993.17	2993.19	3644.8	2993.17	3644.82
	292.68	3775.52	2990.7	2990.7	2990.7	2990.75	3738.86	2990.7	3738.91
	292.58	3888.55	2988.09	2988.09	2988.09	2988.17	3836.78	2988.09	3836.86
	292.48	3968.95	2985.35	2985.35	2985.35	2985.51	3936.1	2985.35	3936.26
	292.38	3944.28	2982.45	2982.45	2982.45	2982.75	4033.79	2982.45	4034.09
	292.28	4025.38	2979.3	2979.3	2979.3	2979.85	4126.4	2979.3	4126.95
	292.18	4205.86	2975.86	2975.86	2975.87	2976.86	4210.22	2975.86	4211.21
	292.08	4421.81	2972.21	2972.21	2972.21	2973.96	4281.68	2972.21	4283.43
	291.98	4357.39	2968.41	2968.41	2968.41	2971.45	4337.44	2968.41	4340.48
	291.88	4204.11	2964.38	2964.38	2964.39	2969.55	4374.58	2964.38	4379.75
	291.78	4428.88	2960.18	2960.18	2960.18	2968.81	4391.09	2960.18	4399.72
	291.68	4518.56	2955.94	2955.94	2955.95	2970.07	4386.05	2955.94	4400.18
	291.58	4459.57	2951.59	2951.59	2951.6	2974.29	4359.42	2951.59	4382.13
	291.48	4553.9	2947.03	2947.03	2947.05	2982.81	4312.25	2947.03	4348.04
	291.38	4560.04	2942.47	2942.47	2942.51	2997.78	4246.86	2942.47	4302.21
	291.28	4414.22	2937.96	2937.96	2938.02	3021.84	4166.21	2937.96	4250.17
	291.18	4403.67	2933.53	2933.53	2933.66	3058.28	4073.78	2933.53	4198.65
	291.08	4257.23	2929.28	2929.28	2929.5	3111.17	3973.29	2929.28	4155.4
	290.98	4214.65	2925.21	2925.21	2925.59	3185.17	3868.4	2925.21	4128.73
	290.88	4170.23	2921.21	2921.21	2921.86	3285.19	3762.36	2921.21	4126.98
	290.78	4270.73	2917.15	2917.15	2918.24	3416.17	3657.99	2917.15	4158.11
	290.68	4500.55	2913.04	2913.04	2914.85	3582.57	3557.72	2913.04	4229.06
	290.58	4310.83	2908.76	2908.76	2911.69	3787.08	3463.28	2908.76	4344.54
	290.48	4533.75	2904.16	2904.16	2908.86	4029.7	3375.81	2904.16	4506.05
	290.38	4725.07	2899.36	2899.37	2906.76	4306.66	3296.19	2899.36	4710.89
	290.28	4631.49	2894.22	2894.22	2905.67	4608.85	3224.6	2894.22	4950.68
	290.18	5135.37	2888.42	2888.42	2905.86	4921.26	3160.68	2888.42	5210.96
	290.08	5513.79	2881.94	2881.95	2908.07	5223.69	3104.07	2881.94	5471.95
	289.98	5788.56	2874.86	2874.87	2913.33	5492.16	3054.33	2874.86	5710.13
	289.88	5850.87	2866.96	2866.98	2922.7	5701.51	3010.6	2866.96	5900.89
	289.78	6115.96	2858.52	2858.56	2937.9	5830.02	2972.4	2858.52	6023.31
	289.68	6134.69	2849.71	2849.78	2960.81	5863.04	2939.16	2849.71	6063.68
	289.58	6182.69	2840.78	2840.91	2993.61	5796.15	2910.41	2840.78	6018.75
	289.48	5956.36	2831.87	2832.12	3038.37	5635.94	2885.58	2831.87	5896.42
	289.38	5765.6	2823.22	2823.68	3097.16	5398.92	2864.29	2823.22	5714.4
	289.28	5574.71	2815.11	2815.94	3171.69	5108.08	2846.23	2815.11	5496.62
	289.18	5079.19	2807.68	2809.14	3262.8	4788.66	2831.07	2807.68	5268.62
	289.08	4829.74	2800.94	2803.47	3370.03	4464.25	2818.36	2800.94	5053.28
	288.98	4624.25	2794.85	2799.16	3491.37	4154.14	2807.7	2794.85	4867.81
	288.88	4502.94	2789.33	2796.55	3622.85	3872.03	2798.74	2789.33	4722.17
	288.78	4451.03	2784.15	2796.03	3758.32	3625.76	2790.98	2784.15	4618.63
	288.68	4416.43	2779.16	2798.42	3889.81	3418.31	2784.07	2779.16	4553.13
	288.58	4435.55	2774.16	2804.87	4007.95	3248.85	2777.66	2774.16	4516.83
	288.48	4609.62	2769.15	2817.31	4103.18	3114.17	2771.62	2769.15	4498.84
	288.38	4506.49	2764.03	2838.33	4166.8	3009.62	2765.77	2764.03	4488.42
	288.28	4618.98	2758.82	2871.57	4192.45	2930.09	2760.02	2758.82	4477.69
	288.18	4575.22	2753.58	2921.88	4177.22	2870.66	2754.4	2753.57	4463.46
	288.08	4460.91	2748.52	2995.57	4122.3	2826.97	2749.06	2748.49	4448.44
	287.98	4264.09	2743.61	3100.21	4032.36	2795.15	2743.94	2743.56	4441.04
	287.88	4198.61	2738.86	3244.88	3915.02	2772	2739	2738.74	4454.79
	287.78	4379.8	2734.29	3440.04	3779.51	2755.08	2734.21	2734.04	4506.96
	287.68	4319.5	2729.93	3697.03	3635.3	2742.47	2729.53	2729.42	4616.6
	287.58	4291.47	2725.68	4027.17	3490.76	2732.57	2724.7	2724.63	4802.38
	287.48	4558.04	2721.49	4440.66	3352.55	2724.13	2719.43	2719.38	5080.73
	287.38	5031.18	2717.53	4945.04	3225.32	2716.19	2713.44	2713.41	5463.88
	287.28	5725.55	2714.26	5542.89	3111.65	2707.96	2706.38	2706.36	5957.69
	287.18	6318.64	2712.59	6229.38	3012.28	2698.68	2697.79	2697.78	6559.6
	287.08	7172.45	2714.46	6990.15	2926.67	2687.78	2687.29	2687.29	7257.22
	286.98	8134.16	2723.42	7799.38	2853.43	2674.86	2674.6	2674.59	8027.32
	286.88	9146.98	2745.64	8619.45	2790.96	2659.9	2659.76	2659.76	8836.68
	286.78	9718.88	2790.6	9401.85	2737.31	2642.81	2642.74	2642.73	9644.36
	286.68	10386.7	2872.75	10091.1	2690.54	2623.58	2623.55	2623.54	10407.4
	286.58	11200.9	3013.62	10631.2	2649.13	2602.5	2602.48	2602.48	11089.1
	286.48	11597	3243.68	10973.3	2611.69	2579.75	2579.74	2579.74	11669.2
	286.38	12209.9	3604.79	11083.3	2576.94	2555.43	2555.43	2555.43	12154.1
	286.28	12602.5	4152.66	10948.3	2543.92	2529.67	2529.67	2529.67	12585.6
	286.18	13009.5	4958.35	10579	2511.73	2502.45	2502.45	2502.45	13044.2
	286.08	13851.4	6108.03	10006.9	2479.22	2473.27	2473.27	2473.27	13647.7
	285.98	15185.1	7700.91	9279.46	2445.24	2441.5	2441.5	2441.5	14542.6
	285.88	16980.8	9842.75	8451.68	2408.67	2406.34	2406.34	2406.34	15890.4
	285.78	18863.9	12633.8	7578.16	2367.87	2366.45	2366.45	2366.45	17846.9
	285.68	21822.9	16151.1	6706.97	2321.34	2320.49	2320.49	2320.49	20538.5
	285.58	25168.5	20424.8	5875.67	2267.62	2267.11	2267.11	2267.11	24033.8
	285.48	29015.5	25408.7	5109.7	2205.27	2204.98	2204.98	2204.98	28313.7
	285.38	33337.1	30952.7	4422.53	2132.59	2132.42	2132.42	2132.42	33243
	285.28	38325	36783.6	3818.28	2048.41	2048.32	2048.32	2048.32	38553.6
	285.18	43377.9	42504.8	3294	1952.06	1952	1952	1952	43846.9
	285.08	47916.2	47626.4	2842.24	1843.45	1843.42	1843.42	1843.42	48625.3
	284.98	51832	51628.2	2453.56	1723.46	1723.45	1723.45	1723.45	52358.3
	284.88	54421.4	54050.7	2119.08	1594.7	1594.7	1594.7	1594.7	54575.1
	284.78	54415.1	54588.9	1830.49	1460.33	1460.32	1460.32	1460.32	54959.1
	284.68	53448.5	53162.6	1580.98	1324.09	1324.09	1324.09	1324.09	53419.5
	284.58	50839	49936.5	1365.88	1190.58	1190.58	1190.58	1190.58	50111.8
	284.48	46048.3	45281.7	1182.18	1064.54	1064.54	1064.54	1064.54	45399.4
	284.38	39681	39693.1	1026.95	949.297	949.297	949.297	949.297	39770.8
	284.28	33373.1	33693.5	898.236	847.819	847.819	847.819	847.819	33744
	284.18	26852.7	27750.3	794.206	762.006	762.006	762.006	762.006	27782.5
	284.08	20700.7	22221.5	712.225	691.996	691.996	691.996	691.996	22241.8
	283.98	15719.7	17338	649.288	636.786	636.786	636.786	636.786	17350.5
	283.88	11322.2	13211.1	602.478	594.876	594.876	594.876	594.876	13218.7
	283.78	7922.34	9855.77	568.616	564.07	564.07	564.07	564.07	9860.32
	283.68	5626.83	7220.6	544.711	542.036	542.036	542.036	542.036	7223.27
	283.58	3940.52	5215.27	528.25	526.702	526.702	526.702	526.702	5216.82
	283.48	2926.02	3733.1	517.045	516.164	516.164	516.164	516.164	3733.98
	283.38	2165.03	2667.07	509.308	508.814	508.814	508.814	508.814	2667.56
	283.28	1833.85	1920.07	503.968	503.696	503.696	503.696	503.696	1920.34
	283.18	1365.89	1409.53	500.202	500.055	500.055	500.055	500.055	1409.68
	283.08	1118.25	1068.93	497.503	497.425	497.425	497.425	497.425	1069.01
	282.98	994.748	846.984	495.52	495.479	495.479	495.479	495.479	847.025
	282.88	856.47	705.699	494.101	494.08	494.08	494.08	494.08	705.72
	282.78	788.34	617.641	492.939	492.928	492.928	492.928	492.928	617.652
	282.68	891.502	563.905	491.964	491.959	491.959	491.959	491.959	563.911
	282.58	767.8	531.822	491.194	491.192	491.192	491.192	491.192	531.824
	282.48	607.175	513.038	490.579	490.578	490.578	490.578	490.578	513.04
	282.38	562.457	502.241	490.087	490.087	490.087	490.087	490.087	502.241
	282.28	552.191	496.248	489.811	489.81	489.81	489.81	489.81	496.248
	282.18	483.468	492.99	489.652	489.652	489.652	489.652	489.652	492.99
	282.08	541.744	491.248	489.555	489.555	489.555	489.555	489.555	491.248
	281.98	491.819	490.322	489.481	489.481	489.481	489.481	489.481	490.322
	281.88	452.946	489.846	489.438	489.438	489.438	489.438	489.438	489.846
	281.78	512.112	0	0	0	0	0	0	512.307
	281.68	448.567	0	0	0	0	0	0	448.657
	281.58	419.013	0	0	0	0	0	0	419.054
	281.48	441.869	0	0	0	0	0	0	441.888
	281.38	382.638	0	0	0	0	0	0	382.646
	281.28	395.293	0	0	0	0	0	0	395.297
	281.18	397.091	0	0	0	0	0	0	397.093
	281.08	404.819	0	0	0	0	0	0	404.82
	280.98	395.898	0	0	0	0	0	0	395.899
	280.88	385.162	0	0	0	0	0	0	385.162
	280.78	394.018	0	0	0	0	0	0	394.018
	280.68	346.326	0	0	0	0	0	0	346.326
	280.58	349.877	0	0	0	0	0	0	349.877
	280.48	381.838	0	0	0	0	0	0	381.838
	280.38	353.396	0	0	0	0	0	0	353.396
	280.28	361.565	0	0	0	0	0	0	361.565
	280.18	330.682	0	0	0	0	0	0	330.682

## Sheet: Figure 3c
Figure 3c
His		Fmoc-F-F		Fmoc-F-F (His)
f1 （ppm）	Intensity (a.u.)	f1 （ppm）	Intensity (a.u.)	f1 （ppm）	Intensity (a.u.)
-120.503	4.81888e-06	-120.503	0.000238334	-78.2382	1.70215e-05
-120.426	-8.60322e-06	-120.426	0.00024533	-78.1874	-7.91777e-05
-120.35	5.63749e-06	-120.35	0.000239993	-78.1366	-0.000254463
-120.274	4.60989e-05	-120.274	0.000209734	-78.0857	-0.000203256
-120.197	7.82038e-05	-120.197	0.000162351	-78.0349	-2.78195e-05
-120.121	7.73774e-05	-120.121	0.000129884	-77.9841	-2.88871e-05
-120.045	5.13575e-05	-120.045	0.000147313	-77.9332	-0.000311241
-119.969	3.3118e-05	-119.969	0.000213099	-77.8824	-0.000644545
-119.892	4.67653e-05	-119.892	0.000284563	-77.8316	-0.000755731
-119.816	7.98493e-05	-119.816	0.000320479	-77.7807	-0.000637564
-119.74	9.52517e-05	-119.74	0.000318126	-77.7299	-0.000473419
-119.663	7.3025e-05	-119.663	0.000301213	-77.6791	-0.000344892
-119.587	3.40587e-05	-119.587	0.000283509	-77.6282	-0.00016709
-119.511	1.59508e-05	-119.511	0.000258856	-77.5774	8.93223e-05
-119.434	2.95994e-05	-119.434	0.000222382	-77.5266	0.000266497
-119.358	4.93243e-05	-119.358	0.000185897	-77.4758	0.000198472
-119.282	4.70865e-05	-119.282	0.000167971	-77.4249	-5.88766e-05
-119.205	2.68897e-05	-119.205	0.000176784	-77.3741	-0.000278028
-119.129	1.78387e-05	-119.129	0.000205954	-77.3233	-0.00031345
-119.053	3.70957e-05	-119.053	0.000240328	-77.2724	-0.000225056
-118.976	6.87134e-05	-118.976	0.000261829	-77.2216	-0.000158884
-118.9	8.17269e-05	-118.9	0.00025696	-77.1708	-0.000181243
-118.824	6.39242e-05	-118.824	0.00022831	-77.1199	-0.000246065
-118.747	3.23972e-05	-118.747	0.0001985	-77.0691	-0.00027138
-118.671	1.14051e-05	-118.671	0.000194073	-77.0183	-0.000224383
-118.595	5.64471e-06	-118.595	0.000219781	-76.9674	-0.00015704
-118.518	5.70851e-07	-118.518	0.000251809	-76.9166	-0.000158568
-118.442	-1.16844e-05	-118.442	0.00026147	-76.8658	-0.000248598
-118.366	-1.58572e-05	-118.366	0.000244267	-76.8149	-0.000342189
-118.29	8.77931e-06	-118.29	0.000220335	-76.7641	-0.000365882
-118.213	5.73589e-05	-118.213	0.000207639	-76.7133	-0.000364593
-118.137	9.64706e-05	-118.137	0.000203991	-76.6624	-0.000399537
-118.061	9.65474e-05	-118.061	0.000199015	-76.6116	-0.000372884
-117.984	6.00965e-05	-117.984	0.000192848	-76.5608	-0.000113457
-117.908	1.31908e-05	-117.908	0.000191115	-76.5099	0.000318212
-117.832	-2.17176e-05	-117.832	0.000187702	-76.4591	0.000578952
-117.755	-3.48258e-05	-117.755	0.0001703	-76.4083	0.000429496
-117.679	-2.10172e-05	-117.679	0.000145643	-76.3574	5.85425e-05
-117.603	1.63443e-05	-117.603	0.000140637	-76.3066	-0.000145392
-117.526	5.23477e-05	-117.526	0.000165971	-76.2558	-7.21575e-05
-117.45	5.35016e-05	-117.45	0.000192211	-76.2049	5.38597e-05
-117.374	1.69171e-05	-117.374	0.000181905	-76.1541	7.16365e-05
-117.297	-1.89625e-05	-117.297	0.0001413	-76.1033	9.91798e-05
-117.221	-2.00555e-05	-117.221	0.000118949	-76.0524	0.000265677
-117.145	-9.96056e-07	-117.145	0.000147714	-76.0016	0.000437496
-117.068	-8.7416e-07	-117.068	0.000205691	-75.9508	0.000386511
-116.992	-2.22541e-05	-116.992	0.00024541	-75.8999	0.00012729
-116.916	-2.65993e-05	-116.916	0.000248251	-75.8491	-9.04872e-05
-116.839	3.20267e-06	-116.839	0.0002345	-75.7983	-9.4151e-05
-116.763	3.00009e-05	-116.763	0.000227717	-75.7474	4.89573e-05
-116.687	1.55891e-05	-116.687	0.000228988	-75.6966	0.000173298
-116.61	-1.89914e-05	-116.61	0.000228557	-75.6458	0.000196339
-116.534	-2.27906e-05	-116.534	0.000226178	-75.5949	0.000140021
-116.458	7.3543e-06	-116.458	0.000229722	-75.5441	6.71216e-05
-116.382	2.0528e-05	-116.382	0.000240597	-75.4933	2.71887e-05
-116.305	-1.19075e-05	-116.305	0.000249204	-75.4425	1.09208e-05
-116.229	-5.47806e-05	-116.229	0.000243485	-75.3916	-4.33955e-05
-116.153	-6.59713e-05	-116.153	0.000219566	-75.3408	-0.000146599
-116.076	-5.98532e-05	-116.076	0.000187981	-75.29	-0.000192061
-116	-7.66161e-05	-116	0.000170402	-75.2391	-7.93815e-05
-115.924	-0.000108445	-115.924	0.000181661	-75.1883	0.00011879
-115.847	-0.000103215	-115.847	0.000209548	-75.1375	0.000227154
-115.771	-4.31912e-05	-115.771	0.000221589	-75.0866	0.000200913
-115.695	2.24515e-05	-115.695	0.000202695	-75.0358	0.000155592
-115.618	4.00112e-05	-115.618	0.00017948	-74.985	0.000144857
-115.542	1.32887e-05	-115.542	0.000191043	-74.9341	6.92063e-05
-115.466	-1.99774e-05	-115.466	0.000235516	-74.8833	-0.000115827
-115.389	-4.66659e-05	-115.389	0.000264206	-74.8325	-0.000259124
-115.313	-7.97436e-05	-115.313	0.000239089	-74.7816	-0.00022455
-115.237	-0.000114982	-115.237	0.000182431	-74.7308	-0.000129174
-115.16	-0.000123867	-115.16	0.000152485	-74.68	-0.000194776
-115.084	-9.34086e-05	-115.084	0.000175606	-74.6291	-0.000415123
-115.008	-4.5222e-05	-115.008	0.000221573	-74.5783	-0.000553085
-114.931	-6.89703e-06	-114.931	0.000248309	-74.5275	-0.000463124
-114.855	1.3967e-05	-114.855	0.000250614	-74.4766	-0.000243345
-114.779	1.95081e-05	-114.779	0.000250302	-74.4258	-3.919e-05
-114.703	8.65391e-06	-114.703	0.000251785	-74.375	0.000132825
-114.626	-1.09368e-05	-114.626	0.00023281	-74.3241	0.000292388
-114.55	-1.71239e-05	-114.55	0.000184277	-74.2733	0.000378036
-114.474	4.63681e-07	-114.474	0.000139048	-74.2225	0.00034198
-114.397	2.01546e-05	-114.397	0.000142296	-74.1716	0.000263091
-114.321	1.44374e-05	-114.321	0.000196683	-74.1208	0.00023956
-114.245	-1.12124e-05	-114.245	0.000252963	-74.07	0.000233747
-114.168	-2.68571e-05	-114.168	0.00026047	-74.0191	0.000149518
-114.092	-2.20204e-05	-114.092	0.000217927	-73.9683	2.03981e-05
-114.016	-1.82619e-05	-114.016	0.000168302	-73.9175	-1.68018e-05
-113.939	-3.39351e-05	-113.939	0.0001514	-73.8666	7.06304e-05
-113.863	-5.6574e-05	-113.863	0.000171255	-73.8158	0.000162549
-113.787	-6.08724e-05	-113.787	0.000205297	-73.765	0.000167696
-113.71	-4.15677e-05	-113.71	0.000230669	-73.7141	0.000127299
-113.634	-1.83582e-05	-113.634	0.000236742	-73.6633	7.98717e-05
-113.558	-1.55864e-05	-113.558	0.000223686	-73.6125	-5.47892e-05
-113.481	-4.25384e-05	-113.481	0.000201241	-73.5616	-0.000335196
-113.405	-8.46864e-05	-113.405	0.000186548	-73.5108	-0.000603967
-113.329	-0.000109677	-113.329	0.000191873	-73.46	-0.000591127
-113.252	-9.43997e-05	-113.252	0.000210088	-73.4092	-0.000252596
-113.176	-5.42979e-05	-113.176	0.00021833	-73.3583	0.000104453
-113.1	-3.27832e-05	-113.1	0.000202366	-73.3075	0.00013342
-113.023	-4.95334e-05	-113.023	0.000176495	-73.2567	-0.000148666
-112.947	-7.24555e-05	-112.947	0.000173766	-73.2058	-0.000372487
-112.871	-5.88932e-05	-112.871	0.000211973	-73.155	-0.00025416
-112.795	-1.41486e-05	-112.795	0.000269388	-73.1042	7.02723e-05
-112.718	1.61512e-05	-112.718	0.000299465	-73.0533	0.000228442
-112.642	1.00128e-05	-112.642	0.000275707	-73.0025	7.36807e-05
-112.566	-4.89466e-06	-112.566	0.000221269	-72.9517	-0.000166172
-112.489	1.86672e-06	-112.489	0.000186382	-72.9008	-0.00021799
-112.413	1.8431e-05	-112.413	0.000193481	-72.85	-0.000104085
-112.337	1.45071e-05	-112.337	0.000213687	-72.7992	-5.72847e-05
-112.26	-5.81617e-06	-112.26	0.000206116	-72.7483	-0.00018969
-112.184	-6.07559e-06	-112.184	0.000172082	-72.6975	-0.000393031
-112.108	2.74865e-05	-112.108	0.000152884	-72.6467	-0.00054116
-112.031	5.99112e-05	-112.031	0.00017271	-72.5958	-0.000629297
-111.955	4.97538e-05	-111.955	0.00020374	-72.545	-0.000667357
-111.879	1.69524e-06	-111.879	0.000202547	-72.4942	-0.00057631
-111.802	-3.94517e-05	-111.802	0.000169706	-72.4433	-0.000302232
-111.726	-4.09081e-05	-111.726	0.000151598	-72.3925	3.37123e-05
-111.65	-1.21474e-05	-111.65	0.000180643	-72.3417	0.000213226
-111.573	1.76101e-05	-111.573	0.000232123	-72.2908	0.000140413
-111.497	3.69706e-05	-111.497	0.000253315	-72.24	-7.69081e-05
-111.421	5.73196e-05	-111.421	0.000227251	-72.1892	-0.000251627
-111.344	8.73941e-05	-111.344	0.000191535	-72.1383	-0.000276814
-111.268	0.000117635	-111.268	0.000191305	-72.0875	-0.000179119
-111.192	0.000134415	-111.192	0.000226128	-72.0367	-6.47373e-05
-111.115	0.000139255	-111.115	0.000254482	-71.9858	-6.14939e-06
-111.039	0.000141763	-111.039	0.000246467	-71.935	3.82968e-05
-110.963	0.000136255	-110.963	0.000217511	-71.8842	0.000152891
-110.887	0.00010131	-110.887	0.00020344	-71.8333	0.000292225
-110.81	3.19421e-05	-110.81	0.00021352	-71.7825	0.000273489
-110.734	-3.7174e-05	-110.734	0.000223522	-71.7317	2.82311e-05
-110.658	-5.6011e-05	-110.658	0.000213199	-71.6808	-0.000227921
-110.581	-1.06851e-05	-110.581	0.000192346	-71.63	-0.000232548
-110.505	5.90887e-05	-110.505	0.000181142	-71.5792	-4.36254e-05
-110.429	9.97126e-05	-110.429	0.00017941	-71.5283	2.2389e-05
-110.352	9.44517e-05	-110.352	0.000172387	-71.4775	-0.000157905
-110.276	7.06132e-05	-110.276	0.000160587	-71.4267	-0.000333434
-110.2	6.19788e-05	-110.2	0.000163552	-71.3759	-0.000248481
-110.123	7.3013e-05	-110.123	0.000189952	-71.325	-3.28822e-06
-110.047	8.14426e-05	-110.047	0.000220577	-71.2742	0.000129157
-109.971	6.9788e-05	-109.971	0.000231214	-71.2234	0.000106617
-109.894	4.77454e-05	-109.894	0.000222177	-71.1725	0.000107524
-109.818	4.09952e-05	-109.818	0.000213945	-71.1217	0.00018179
-109.742	6.00404e-05	-109.742	0.000219856	-71.0709	0.000169248
-109.665	8.55811e-05	-109.665	0.000234645	-71.02	-3.56514e-06
-109.589	8.84993e-05	-109.589	0.000246669	-70.9692	-0.000176348
-109.513	6.09929e-05	-109.513	0.000249152	-70.9184	-0.000202614
-109.436	2.1825e-05	-109.436	0.000238624	-70.8675	-0.000153544
-109.36	-6.82875e-06	-109.36	0.000214082	-70.8167	-0.000137216
-109.284	-1.7462e-05	-109.284	0.000183732	-70.7659	-7.56336e-05
-109.208	-1.09791e-05	-109.208	0.000165442	-70.715	0.000148533
-109.131	1.25657e-05	-109.131	0.000172667	-70.6642	0.000418233
-109.055	4.43843e-05	-109.055	0.000201186	-70.6134	0.00047049
-108.979	5.78563e-05	-108.979	0.000233975	-70.5625	0.000247057
-108.902	3.00737e-05	-108.902	0.000257822	-70.5117	-2.85452e-05
-108.826	-2.3555e-05	-108.826	0.000271132	-70.4609	-0.000152669
-108.75	-5.34607e-05	-108.75	0.000276536	-70.41	-0.000158347
-108.673	-2.75451e-05	-108.673	0.000272048	-70.3592	-0.000178119
-108.597	2.93694e-05	-108.597	0.000253545	-70.3084	-0.00024745
-108.521	5.97206e-05	-108.521	0.000223271	-70.2575	-0.000346159
-108.444	3.3743e-05	-108.444	0.000190694	-70.2067	-0.000508607
-108.368	-2.42269e-05	-108.368	0.000164785	-70.1559	-0.000743347
-108.292	-6.82533e-05	-108.292	0.000150284	-70.105	-0.000904962
-108.215	-7.66613e-05	-108.215	0.000151976	-70.0542	-0.000806496
-108.139	-6.1202e-05	-108.139	0.000173735	-70.0034	-0.000469685
-108.063	-4.21748e-05	-108.063	0.000206712	-69.9525	-0.00013953
-107.986	-2.71801e-05	-107.986	0.000227516	-69.9017	-1.02929e-05
-107.91	-1.4137e-05	-107.91	0.000222775	-69.8509	-3.01504e-05
-107.834	-5.35608e-06	-107.834	0.000212004	-69.8	-2.94519e-05
-107.757	-1.09113e-05	-107.757	0.000226271	-69.7492	3.99863e-05
-107.681	-3.7217e-05	-107.681	0.000259792	-69.6984	7.88348e-05
-107.605	-7.53398e-05	-107.605	0.000266132	-69.6475	1.84181e-05
-107.528	-0.000104452	-107.528	0.000219605	-69.5967	-7.64728e-05
-107.452	-0.000109272	-107.452	0.000161248	-69.5459	-0.000106861
-107.376	-9.33072e-05	-107.376	0.000155184	-69.495	-7.25603e-05
-107.3	-7.25012e-05	-107.3	0.000206986	-69.4442	-6.22032e-05
-107.223	-5.64584e-05	-107.223	0.000257839	-69.3934	-0.000137168
-107.147	-3.98991e-05	-107.147	0.000262547	-69.3426	-0.000269934
-107.071	-1.41233e-05	-107.071	0.000238755	-69.2917	-0.000396307
-106.994	1.72317e-05	-106.994	0.000223805	-69.2409	-0.000491154
-106.918	3.82801e-05	-106.918	0.000217193	-69.1901	-0.000571347
-106.842	3.57537e-05	-106.842	0.000198811	-69.1392	-0.000641063
-106.765	1.05627e-05	-106.765	0.000182478	-69.0884	-0.00066434
-106.689	-2.52804e-05	-106.689	0.000205735	-69.0376	-0.000604547
-106.613	-5.88169e-05	-106.613	0.000265072	-68.9867	-0.000482271
-106.536	-8.14969e-05	-106.536	0.000302673	-68.9359	-0.000374729
-106.46	-8.8735e-05	-106.46	0.000276472	-68.8851	-0.000339468
-106.384	-7.98613e-05	-106.384	0.000215677	-68.8342	-0.000338838
-106.307	-6.13024e-05	-106.307	0.000182383	-68.7834	-0.000270685
-106.231	-4.74986e-05	-106.231	0.000196027	-68.7326	-0.000105101
-106.155	-5.27743e-05	-106.155	0.000223575	-68.6817	3.23847e-05
-106.078	-7.72421e-05	-106.078	0.000235276	-68.6309	-1.80202e-05
-106.002	-0.000101306	-106.002	0.000238094	-68.5801	-0.00022687
-105.926	-9.98816e-05	-105.926	0.00024819	-68.5292	-0.000349998
-105.849	-6.65257e-05	-105.849	0.000257848	-68.4784	-0.000199321
-105.773	-2.2208e-05	-105.773	0.000249326	-68.4276	0.000108512
-105.697	3.00811e-06	-105.697	0.000228883	-68.3767	0.000275693
-105.621	-3.08151e-06	-105.621	0.00022499	-68.3259	0.000184228
-105.544	-2.68939e-05	-105.544	0.000250869	-68.2751	1.57913e-05
-105.468	-4.44801e-05	-105.468	0.000283206	-68.2242	-1.69377e-05
-105.392	-4.05671e-05	-105.392	0.000285942	-68.1734	7.18301e-05
-105.315	-1.51806e-05	-105.315	0.000249593	-68.1226	0.000136242
-105.239	2.02007e-05	-105.239	0.000200206	-68.0717	0.000136366
-105.163	4.9793e-05	-105.163	0.000171242	-68.0209	0.000134918
-105.086	6.21834e-05	-105.086	0.000172536	-67.9701	0.000119514
-105.01	5.70918e-05	-105.01	0.000187625	-67.9192	9.94172e-06
-104.934	4.26916e-05	-104.934	0.000195554	-67.8684	-0.000144738
-104.857	2.51024e-05	-104.857	0.00019025	-67.8176	-0.000153304
-104.781	3.8416e-06	-104.781	0.000181186	-67.7667	5.02926e-05
-104.705	-2.16728e-05	-104.705	0.000181749	-67.7159	0.000259844
-104.628	-4.68126e-05	-104.628	0.000197841	-67.6651	0.00023861
-104.552	-6.63861e-05	-104.552	0.000221566	-67.6142	2.78811e-05
-104.476	-7.86975e-05	-104.476	0.000232941	-67.5634	-0.000115803
-104.399	-7.91094e-05	-104.399	0.000214561	-67.5126	-5.20996e-05
-104.323	-5.8024e-05	-104.323	0.000172161	-67.4617	0.000104438
-104.247	-1.85095e-05	-104.247	0.000137196	-67.4109	0.000173518
-104.17	8.46539e-06	-104.17	0.000139005	-67.3601	0.000111573
-104.094	-1.29199e-05	-104.094	0.000172696	-67.3092	-1.21811e-05
-104.018	-7.6234e-05	-104.018	0.000202887	-67.2584	-0.000136852
-103.941	-0.000124947	-103.941	0.000202757	-67.2076	-0.000227832
-103.865	-0.000109202	-103.865	0.000181487	-67.1568	-0.000226968
-103.789	-4.41395e-05	-103.789	0.000167454	-67.1059	-7.7069e-05
-103.713	6.18812e-06	-103.713	0.000173119	-67.0551	0.00018294
-103.636	2.38146e-06	-103.636	0.000188038	-67.0043	0.000387673
-103.56	-3.14241e-05	-103.56	0.000201273	-66.9534	0.000354381
-103.484	-4.78881e-05	-103.484	0.000213413	-66.9026	5.40618e-05
-103.407	-3.66322e-05	-103.407	0.000222762	-66.8518	-0.000321412
-103.331	-2.71064e-05	-103.331	0.000217319	-66.8009	-0.000502892
-103.255	-4.1105e-05	-103.255	0.000194478	-66.7501	-0.000391516
-103.178	-6.44165e-05	-103.178	0.00017742	-66.6993	-0.000140036
-103.102	-6.91826e-05	-103.102	0.000191326	-66.6484	4.12963e-05
-103.026	-4.78342e-05	-103.026	0.000224693	-66.5976	0.000105302
-102.949	-1.5485e-05	-102.949	0.000235991	-66.5468	0.000126856
-102.873	1.02174e-05	-102.873	0.000207078	-66.4959	0.000113004
-102.797	1.96178e-05	-102.797	0.000171498	-66.4451	9.18942e-06
-102.72	8.7794e-06	-102.72	0.000173576	-66.3943	-0.000107986
-102.644	-1.6405e-05	-102.644	0.000212157	-66.3434	-4.08616e-05
-102.568	-3.28696e-05	-102.568	0.000246326	-66.2926	0.000224188
-102.491	-1.42728e-05	-102.491	0.000250993	-66.2418	0.000385672
-102.415	3.69188e-05	-102.415	0.000240742	-66.1909	0.000180541
-102.339	8.0656e-05	-102.339	0.000234304	-66.1401	-0.000226179
-102.262	7.70833e-05	-102.262	0.000222647	-66.0893	-0.000420706
-102.186	3.13752e-05	-102.186	0.000190483	-66.0384	-0.000282505
-102.11	-1.24522e-05	-102.11	0.000151169	-65.9876	-0.000109865
-102.034	-2.44693e-05	-102.034	0.000135077	-65.9368	-0.0001508
-101.957	-2.08196e-05	-101.957	0.000149842	-65.8859	-0.000251378
-101.881	-3.34535e-05	-101.881	0.000175864	-65.8351	-0.000138024
-101.805	-6.09146e-05	-101.805	0.00019986	-65.7843	0.000127633
-101.728	-6.9404e-05	-101.728	0.000227261	-65.7334	0.000227445
-101.652	-4.26235e-05	-101.652	0.000254767	-65.6826	6.28363e-05
-101.576	-9.86908e-06	-101.576	0.000256981	-65.6318	-0.000103768
-101.499	-1.13913e-05	-101.499	0.000220173	-65.5809	-3.2655e-05
-101.423	-4.63045e-05	-101.423	0.000173297	-65.5301	0.000180412
-101.347	-7.15591e-05	-101.347	0.000160729	-65.4793	0.000292261
-101.27	-5.21729e-05	-101.27	0.000188875	-65.4284	0.000252898
-101.194	5.47182e-07	-101.194	0.000222112	-65.3776	0.000190971
-101.118	4.42418e-05	-101.118	0.000232135	-65.3268	0.000155686
-101.041	4.87158e-05	-101.041	0.000228962	-65.2759	7.61472e-05
-100.965	1.86704e-05	-100.965	0.000235653	-65.2251	-3.28429e-05
-100.889	-1.7685e-05	-100.889	0.000253275	-65.1743	-2.45691e-05
-100.812	-3.28549e-05	-100.812	0.000267226	-65.1235	0.000145821
-100.736	-1.81859e-05	-100.736	0.000274408	-65.0726	0.000292893
-100.66	1.04196e-05	-100.66	0.000282962	-65.0218	0.000227691
-100.583	2.39073e-05	-100.583	0.000289947	-64.971	1.64375e-05
-100.507	5.86879e-06	-100.507	0.000281103	-64.9201	-0.000126467
-100.431	-2.87041e-05	-100.431	0.000256345	-64.8693	-0.000143846
-100.354	-4.60933e-05	-100.354	0.000236794	-64.8185	-0.000165062
-100.278	-3.01791e-05	-100.278	0.000237373	-64.7676	-0.000231664
-100.202	-1.99272e-06	-100.202	0.000247435	-64.7168	-0.000182652
-100.126	3.314e-06	-100.126	0.000251297	-64.666	8.94478e-05
-100.049	-2.27097e-05	-100.049	0.000254949	-64.6151	0.000400023
-99.9729	-5.17003e-05	-99.9729	0.000273093	-64.5643	0.000438013
-99.8966	-5.20824e-05	-99.8966	0.000296332	-64.5135	0.000125308
-99.8202	-2.66869e-05	-99.8202	0.000295898	-64.4626	-0.000312454
-99.7439	-8.94384e-06	-99.7439	0.000266029	-64.4118	-0.000601866
-99.6676	-2.13325e-05	-99.6676	0.000239056	-64.361	-0.000625696
-99.5913	-4.6097e-05	-99.5913	0.00024332	-64.3101	-0.000399517
-99.515	-4.55406e-05	-99.515	0.000261968	-64.2593	-1.44022e-05
-99.4387	-9.45047e-06	-99.4387	0.000254882	-64.2085	0.000340666
-99.3623	2.86515e-05	-99.3623	0.000214848	-64.1576	0.00044965
-99.286	2.89471e-05	-99.286	0.000178538	-64.1068	0.000287369
-99.2097	-8.23167e-06	-99.2097	0.000178705	-64.056	8.99604e-05
-99.1334	-4.41408e-05	-99.1334	0.00020602	-64.0051	9.12697e-05
-99.0571	-4.70322e-05	-99.0571	0.000228389	-63.9543	0.000242163
-98.9807	-2.20569e-05	-98.9807	0.000232147	-63.9035	0.00031359
-98.9044	6.6818e-06	-98.9044	0.000228742	-63.8526	0.000235906
-98.8281	2.72103e-05	-98.8281	0.000229672	-63.8018	0.000175336
-98.7518	3.93532e-05	-98.7518	0.000232277	-63.751	0.000256805
-98.6755	3.56708e-05	-98.6755	0.000229602	-63.7001	0.000376811
-98.5991	6.63651e-06	-98.5991	0.000220468	-63.6493	0.000381953
-98.5228	-3.38307e-05	-98.5228	0.000206844	-63.5985	0.000309525
-98.4465	-5.04439e-05	-98.4465	0.000191045	-63.5476	0.000312063
-98.3702	-2.68578e-05	-98.3702	0.000179076	-63.4968	0.000399782
-98.2939	1.00572e-05	-98.2939	0.000179113	-63.446	0.000408245
-98.2175	2.18355e-05	-98.2175	0.000192639	-63.3951	0.000236774
-98.1412	6.21131e-06	-98.1412	0.000212013	-63.3443	5.48993e-07
-98.0649	-3.57484e-06	-98.0649	0.000228716	-63.2935	-0.00011206
-97.9886	1.58148e-05	-97.9886	0.00023867	-63.2426	-6.29682e-05
-97.9123	5.06109e-05	-97.9123	0.000238979	-63.1918	2.49756e-05
-97.8359	7.09521e-05	-97.8359	0.000228057	-63.141	4.46773e-05
-97.7596	6.39547e-05	-97.7596	0.000212372	-63.0902	2.75478e-05
-97.6833	3.93426e-05	-97.6833	0.000204039	-63.0393	7.77668e-05
-97.607	1.458e-05	-97.607	0.000205705	-62.9885	0.000211841
-97.5307	3.5617e-06	-97.5307	0.00020647	-62.9377	0.000306607
-97.4544	1.07729e-05	-97.4544	0.000201057	-62.8868	0.000237251
-97.378	2.58538e-05	-97.378	0.000203373	-62.836	6.12141e-05
-97.3017	2.92655e-05	-97.3017	0.000226372	-62.7852	2.76496e-06
-97.2254	1.29394e-05	-97.2254	0.00025406	-62.7343	0.000196543
-97.1491	-8.51995e-06	-97.1491	0.000253982	-62.6835	0.000484647
-97.0728	-1.54246e-05	-97.0728	0.000221505	-62.6327	0.000568004
-96.9964	-6.89465e-06	-96.9964	0.000191945	-62.5818	0.000368759
-96.9201	2.75469e-06	-96.9201	0.000196383	-62.531	0.000130222
-96.8438	6.24712e-06	-96.8438	0.000221299	-62.4802	9.80372e-05
-96.7675	8.91856e-06	-96.7675	0.000231025	-62.4293	0.000213681
-96.6912	1.44978e-05	-96.6912	0.000219642	-62.3785	0.000246639
-96.6148	2.03724e-05	-96.6148	0.000214483	-62.3277	0.00015001
-96.5385	2.88252e-05	-96.5385	0.000228593	-62.2768	9.2841e-05
-96.4622	4.62687e-05	-96.4622	0.000239443	-62.226	0.000132105
-96.3859	6.45028e-05	-96.3859	0.00022846	-62.1752	7.16708e-05
-96.3096	5.94738e-05	-96.3096	0.000215743	-62.1243	-0.000219248
-96.2332	2.2692e-05	-96.2332	0.000228905	-62.0735	-0.000505122
-96.1569	-1.79621e-05	-96.1569	0.000252879	-62.0227	-0.000424186
-96.0806	-2.70285e-05	-96.0806	0.000245477	-61.9718	3.67128e-06
-96.0043	-5.94506e-06	-96.0043	0.000201907	-61.921	0.000329859
-95.928	9.88644e-06	-95.928	0.00016806	-61.8702	0.000207387
-95.8516	-1.71056e-06	-95.8516	0.000177042	-61.8193	-0.000195443
-95.7753	-2.48008e-05	-95.7753	0.000204462	-61.7685	-0.000427725
-95.699	-3.38446e-05	-95.699	0.000210715	-61.7177	-0.000287191
-95.6227	-2.8874e-05	-95.6227	0.000201306	-61.6668	2.87932e-05
-95.5464	-2.77721e-05	-95.5464	0.000208818	-61.616	0.000235433
-95.4701	-3.4881e-05	-95.4701	0.000229204	-61.5652	0.00024463
-95.3937	-3.64294e-05	-95.3937	0.000221394	-61.5143	0.000128516
-95.3174	-2.5707e-05	-95.3174	0.000175745	-61.4635	-2.74754e-05
-95.2411	-1.51172e-05	-95.2411	0.00014029	-61.4127	-0.0001448
-95.1648	-1.651e-05	-95.1648	0.000156624	-61.3618	-0.000138586
-95.0885	-2.16394e-05	-95.0885	0.000201208	-61.311	-8.39408e-06
-95.0121	-1.34689e-05	-95.0121	0.00022157	-61.2602	0.000105153
-94.9358	7.56268e-06	-94.9358	0.000210746	-61.2093	6.91587e-05
-94.8595	2.02192e-05	-94.8595	0.00020926	-61.1585	-5.12828e-05
-94.7832	7.57898e-06	-94.7832	0.000240099	-61.1077	-6.68341e-05
-94.7069	-2.16513e-05	-94.7069	0.000278296	-61.0569	5.32485e-05
-94.6305	-4.15112e-05	-94.6305	0.000291143	-61.006	9.49289e-05
-94.5542	-3.61514e-05	-94.5542	0.000278475	-60.9552	-0.000115973
-94.4779	-1.45176e-05	-94.4779	0.000259669	-60.9044	-0.000420857
-94.4016	2.49543e-06	-94.4016	0.000244095	-60.8535	-0.000459365
-94.3253	6.10625e-06	-94.3253	0.000232438	-60.8027	-0.000109149
-94.2489	7.63884e-06	-94.2489	0.000230795	-60.7519	0.000321404
-94.1726	2.19123e-05	-94.1726	0.000242572	-60.701	0.000420744
-94.0963	4.54746e-05	-94.0963	0.000254376	-60.6502	0.000134605
-94.02	5.66007e-05	-94.02	0.000249133	-60.5994	-0.000199841
-93.9437	4.00384e-05	-93.9437	0.000230882	-60.5485	-0.000270634
-93.8673	7.686e-06	-93.8673	0.000220626	-60.4977	-0.000117492
-93.791	-1.33441e-05	-93.791	0.000226903	-60.4469	1.0419e-05
-93.7147	-1.36235e-05	-93.7147	0.0002344	-60.396	3.06776e-06
-93.6384	-1.14585e-05	-93.6384	0.000225847	-60.3452	-3.67824e-05
-93.5621	-2.26299e-05	-93.5621	0.000205023	-60.2944	-3.29966e-05
-93.4858	-3.11333e-05	-93.4858	0.000191822	-60.2435	-8.10805e-05
-93.4094	-8.5548e-06	-93.4094	0.000199257	-60.1927	-0.000280434
-93.3331	3.87282e-05	-93.3331	0.000219682	-60.1419	-0.000533579
-93.2568	6.49584e-05	-93.2568	0.000232272	-60.091	-0.000634822
-93.1805	4.03344e-05	-93.1805	0.000223424	-60.0402	-0.000519543
-93.1042	-6.88381e-06	-93.1042	0.000201393	-59.9894	-0.000313451
-93.0278	-2.52694e-05	-93.0278	0.000189338	-59.9385	-0.000146408
-92.9515	-7.67028e-06	-92.9515	0.00020127	-59.8877	-3.77851e-05
-92.8752	4.0202e-06	-92.8752	0.000227367	-59.8369	9.05069e-06
-92.7989	-1.68699e-05	-92.7989	0.000246361	-59.786	-6.95735e-05
-92.7226	-4.25117e-05	-92.7226	0.000248064	-59.7352	-0.000281252
-92.6462	-3.16215e-05	-92.6462	0.000237793	-59.6844	-0.000464879
-92.5699	1.23452e-05	-92.5699	0.000223754	-59.6335	-0.000427636
-92.4936	4.91969e-05	-92.4936	0.000211026	-59.5827	-0.000187048
-92.4173	5.74569e-05	-92.4173	0.000206859	-59.5319	3.64057e-05
-92.341	5.40245e-05	-92.341	0.000218869	-59.481	9.16752e-05
-92.2646	5.81802e-05	-92.2646	0.000242728	-59.4302	5.78848e-05
-92.1883	6.24899e-05	-92.1883	0.000261213	-59.3794	7.68315e-05
-92.112	5.14189e-05	-92.112	0.000263261	-59.3285	0.000123233
-92.0357	3.08993e-05	-92.0357	0.000258324	-59.2777	6.09853e-05
-91.9594	2.17086e-05	-91.9594	0.00026379	-59.2269	-0.000108392
-91.883	2.96041e-05	-91.883	0.000280499	-59.176	-0.000190023
-91.8067	3.65562e-05	-91.8067	0.000288168	-59.1252	-3.45042e-05
-91.7304	2.29539e-05	-91.7304	0.000266865	-59.0744	0.000250456
-91.6541	-8.52024e-06	-91.6541	0.00022026	-59.0235	0.000398612
-91.5778	-3.29923e-05	-91.5778	0.000176302	-58.9727	0.000258525
-91.5015	-2.64656e-05	-91.5015	0.000164059	-58.9219	-7.87181e-05
-91.4251	8.74849e-06	-91.4251	0.0001878	-58.8711	-0.000381725
-91.3488	4.21385e-05	-91.3488	0.000223851	-58.8202	-0.000452064
-91.2725	4.48562e-05	-91.2725	0.000244918	-58.7694	-0.000244037
-91.1962	2.15534e-05	-91.1962	0.000245526	-58.7186	9.53867e-05
-91.1199	2.29105e-06	-91.1199	0.000239336	-58.6677	0.0003185
-91.0435	9.40815e-07	-91.0435	0.000235596	-58.6169	0.000302349
-90.9672	-1.51472e-06	-90.9672	0.000229646	-58.5661	0.000188567
-90.8909	-2.17199e-05	-90.8909	0.000218116	-58.5152	0.000203614
-90.8146	-3.98798e-05	-90.8146	0.000209679	-58.4644	0.000331669
-90.7383	-2.41088e-05	-90.7383	0.000211515	-58.4136	0.000302107
-90.6619	1.94228e-05	-90.6619	0.00021503	-58.3627	-3.20672e-05
-90.5856	4.97578e-05	-90.5856	0.000207758	-58.3119	-0.000444439
-90.5093	4.73486e-05	-90.5093	0.000194092	-58.2611	-0.000599989
-90.433	3.67153e-05	-90.433	0.000190151	-58.2102	-0.000469705
-90.3567	3.86611e-05	-90.3567	0.000198851	-58.1594	-0.000301423
-90.2803	2.92326e-05	-90.2803	0.000203758	-58.1086	-0.000231706
-90.204	-2.20955e-05	-90.204	0.000191844	-58.0577	-0.000151469
-90.1277	-8.81942e-05	-90.1277	0.000172415	-58.0069	1.47537e-05
-90.0514	-9.91446e-05	-90.0514	0.00016739	-57.9561	0.000128476
-89.9751	-2.97922e-05	-89.9751	0.000187721	-57.9052	6.41492e-05
-89.8987	5.89058e-05	-89.8987	0.000222656	-57.8544	-6.29841e-05
-89.8224	8.62314e-05	-89.8224	0.000247988	-57.8036	-7.57724e-05
-89.7461	4.04741e-05	-89.7461	0.000244073	-57.7527	-2.40772e-05
-89.6698	-2.11291e-05	-89.6698	0.000212655	-57.7019	-9.02237e-05
-89.5935	-4.8234e-05	-89.5935	0.000178847	-57.6511	-0.000256563
-89.5172	-4.37515e-05	-89.5172	0.000170202	-57.6002	-0.00028536
-89.4408	-3.44221e-05	-89.4408	0.000189767	-57.5494	-6.23852e-05
-89.3645	-2.6425e-05	-89.3645	0.00021399	-57.4986	0.000215145
-89.2882	-9.47874e-06	-89.2882	0.000219263	-57.4477	0.000269992
-89.2119	1.19005e-05	-89.2119	0.000204983	-57.3969	5.03432e-05
-89.1356	1.73857e-05	-89.1356	0.000188311	-57.3461	-0.000258713
-89.0592	1.35307e-06	-89.0592	0.000183173	-57.2952	-0.000432813
-88.9829	-1.523e-05	-88.9829	0.000188558	-57.2444	-0.00036369
-88.9066	-1.10369e-05	-88.9066	0.000192237	-57.1936	-0.00011865
-88.8303	9.6923e-06	-88.8303	0.000183341	-57.1427	8.22754e-05
-88.754	2.66143e-05	-88.754	0.000166912	-57.0919	3.30555e-05
-88.6776	3.00976e-05	-88.6776	0.000165102	-57.0411	-0.000235821
-88.6013	2.70227e-05	-88.6013	0.000191036	-56.9902	-0.000466219
-88.525	2.45372e-05	-88.525	0.000219466	-56.9394	-0.000463215
-88.4487	2.19584e-05	-88.4487	0.000204755	-56.8886	-0.000293125
-88.3724	2.02541e-05	-88.3724	0.000142986	-56.8378	-0.000125661
-88.296	2.60562e-05	-88.296	9.57578e-05	-56.7869	-9.51795e-07
-88.2197	3.83816e-05	-88.2197	0.000123302	-56.7361	0.000114342
-88.1434	4.11345e-05	-88.1434	0.000203642	-56.6853	0.000148723
-88.0671	2.15564e-05	-88.0671	0.000254569	-56.6344	8.7502e-06
-87.9908	-6.79187e-06	-87.9908	0.000239816	-56.5836	-0.00018792
-87.9144	-1.27337e-05	-87.9144	0.000213844	-56.5328	-0.000187756
-87.8381	1.71501e-05	-87.8381	0.000239589	-56.4819	3.29974e-05
-87.7618	6.12288e-05	-87.7618	0.000296067	-56.4311	0.000180849
-87.6855	8.64785e-05	-87.6855	0.00030824	-56.3803	4.26876e-05
-87.6092	8.2017e-05	-87.6092	0.000253478	-56.3294	-0.000188774
-87.5329	6.2119e-05	-87.5329	0.000190975	-56.2786	-0.000160911
-87.4565	4.32305e-05	-87.4565	0.000178301	-56.2278	0.0001578
-87.3802	2.99637e-05	-87.3802	0.000200513	-56.1769	0.000440596
-87.3039	2.12349e-05	-87.3039	0.00020667	-56.1261	0.000437923
-87.2276	1.57549e-05	-87.2276	0.000187754	-56.0753	0.000268153
-87.1513	7.49426e-06	-87.1513	0.000182111	-56.0244	0.000209831
-87.0749	-1.13883e-05	-87.0749	0.000213128	-55.9736	0.000336267
-86.9986	-3.46213e-05	-86.9986	0.000257283	-55.9228	0.000464782
-86.9223	-3.99582e-05	-86.9223	0.000280771	-55.8719	0.000407049
-86.846	-1.68294e-05	-86.846	0.000280696	-55.8211	0.000163778
-86.7697	1.13934e-05	-86.7697	0.00027477	-55.7703	-0.000115456
-86.6933	1.03964e-05	-86.6933	0.000268374	-55.7194	-0.000273543
-86.617	-2.02377e-05	-86.617	0.000251547	-55.6686	-0.000227738
-86.5407	-4.31402e-05	-86.5407	0.000220295	-55.6178	3.65213e-06
-86.4644	-2.97029e-05	-86.4644	0.000182344	-55.5669	0.000282211
-86.3881	5.48404e-06	-86.3881	0.000144773	-55.5161	0.000393617
-86.3117	2.63661e-05	-86.3117	0.000114009	-55.4653	0.000215432
-86.2354	1.74432e-05	-86.2354	0.000108716	-55.4144	-0.000116
-86.1591	-9.11161e-06	-86.1591	0.000151286	-55.3636	-0.000276933
-86.0828	-3.55356e-05	-86.0828	0.000234378	-55.3128	-8.34737e-05
-86.0065	-4.90711e-05	-86.0065	0.000310685	-55.2619	0.00027146
-85.9301	-3.89012e-05	-85.9301	0.000334534	-55.2111	0.000400617
-85.8538	-5.54006e-06	-85.8538	0.000309433	-55.1603	0.00015435
-85.7775	2.76696e-05	-85.7775	0.00027852	-55.1094	-0.000221021
-85.7012	3.51573e-05	-85.7012	0.000269514	-55.0586	-0.000396315
-85.6249	2.47856e-05	-85.6249	0.000266741	-55.0078	-0.000323953
-85.5486	2.97101e-05	-85.5486	0.000241694	-54.9569	-0.00018904
-85.4722	5.65093e-05	-85.4722	0.000193085	-54.9061	-8.55034e-05
-85.3959	6.72366e-05	-85.3959	0.00014442	-54.8553	7.56625e-05
-85.3196	3.2033e-05	-85.3196	0.000114986	-54.8045	0.000320559
-85.2433	-2.13683e-05	-85.2433	0.000109775	-54.7536	0.000463706
-85.167	-3.82471e-05	-85.167	0.000129798	-54.7028	0.000334971
-85.0906	-5.79376e-06	-85.0906	0.000170886	-54.652	5.435e-05
-85.0143	3.70116e-05	-85.0143	0.000211323	-54.6011	-8.52388e-05
-84.938	5.42713e-05	-84.938	0.000222091	-54.5503	2.60103e-06
-84.8617	4.86153e-05	-84.8617	0.000200557	-54.4995	8.66796e-05
-84.7854	3.80322e-05	-84.7854	0.000180166	-54.4486	-6.01427e-05
-84.709	2.6936e-05	-84.709	0.000192388	-54.3978	-0.000344051
-84.6327	1.41649e-05	-84.6327	0.000226749	-54.347	-0.000459843
-84.5564	7.22601e-06	-84.5564	0.00024363	-54.2961	-0.000266716
-84.4801	1.00409e-05	-84.4801	0.000223958	-54.2453	5.70826e-05
-84.4038	1.07356e-05	-84.4038	0.000190673	-54.1945	0.000237624
-84.3274	-1.58981e-06	-84.3274	0.000177509	-54.1436	0.000186649
-84.2511	-1.8972e-05	-84.2511	0.000189657	-54.0928	2.42095e-05
-84.1748	-2.8302e-05	-84.1748	0.000204727	-54.042	-9.51591e-05
-84.0985	-3.08794e-05	-84.0985	0.000205872	-53.9911	-9.98066e-05
-84.0222	-3.1301e-05	-84.0222	0.000201888	-53.9403	2.96675e-06
-83.9458	-1.97211e-05	-83.9458	0.000211538	-53.8895	0.000140171
-83.8695	1.11298e-05	-83.8695	0.000234215	-53.8386	0.000181224
-83.7932	3.92791e-05	-83.7932	0.000244144	-53.7878	3.59668e-05
-83.7169	3.28873e-05	-83.7169	0.000218394	-53.737	-0.000202523
-83.6406	-2.24994e-06	-83.6406	0.000168727	-53.6861	-0.000287924
-83.5643	-2.29402e-05	-83.5643	0.000136848	-53.6353	-7.56182e-05
-83.4879	-5.59685e-06	-83.4879	0.000151061	-53.5845	0.000285172
-83.4116	2.25218e-05	-83.4116	0.000192385	-53.5336	0.000493776
-83.3353	2.4615e-05	-83.3353	0.000214066	-53.4828	0.000421657
-83.259	4.50697e-06	-83.259	0.000194042	-53.432	0.000217772
-83.1827	-7.76055e-06	-83.1827	0.000155925	-53.3811	9.35245e-05
-83.1063	-5.51906e-06	-83.1063	0.000135046	-53.3303	9.81446e-05
-83.03	-1.13914e-05	-83.03	0.000138864	-53.2795	0.000147376
-82.9537	-3.58707e-05	-82.9537	0.000152328	-53.2286	0.000186064
-82.8774	-5.72595e-05	-82.8774	0.000168679	-53.1778	0.000228669
-82.8011	-5.18594e-05	-82.8011	0.000192226	-53.127	0.000268845
-82.7247	-2.57228e-05	-82.7247	0.000212555	-53.0761	0.000245875
-82.6484	-4.25872e-06	-82.6484	0.000202518	-53.0253	0.000128134
-82.5721	-1.59634e-06	-82.5721	0.000156632	-52.9745	-2.32847e-05
-82.4958	-1.19794e-05	-82.4958	0.000114947	-52.9236	-0.000109703
-82.4195	-2.38466e-05	-82.4195	0.000126182	-52.8728	-9.35219e-05
-82.3431	-2.97428e-05	-82.3431	0.000189164	-52.822	-2.17155e-05
-82.2668	-2.51577e-05	-82.2668	0.000248905	-52.7712	3.41843e-05
-82.1905	-9.68866e-06	-82.1905	0.000254657	-52.7203	4.14014e-05
-82.1142	8.18003e-06	-82.1142	0.000208411	-52.6695	1.29777e-05
-82.0379	1.54563e-05	-82.0379	0.000151434	-52.6187	-3.05938e-05
-81.9615	7.70174e-06	-81.9615	0.00011804	-52.5678	-8.78307e-05
-81.8852	-6.9187e-06	-81.8852	0.000113986	-52.517	-0.00015199
-81.8089	-1.93292e-05	-81.8089	0.000127704	-52.4662	-0.000174634
-81.7326	-2.9614e-05	-81.7326	0.000142854	-52.4153	-9.64664e-05
-81.6563	-3.97372e-05	-81.6563	0.000142047	-52.3645	6.13939e-05
-81.58	-4.10377e-05	-81.58	0.00011891	-52.3137	0.000174454
-81.5036	-2.06361e-05	-81.5036	9.38511e-05	-52.2628	0.000140258
-81.4273	1.59532e-05	-81.4273	0.000101185	-52.212	2.17673e-05
-81.351	3.89268e-05	-81.351	0.000146755	-52.1612	1.09512e-07
-81.2747	2.28337e-05	-81.2747	0.000189689	-52.1103	0.00015093
-81.1984	-2.07387e-05	-81.1984	0.000185006	-52.0595	0.000317347
-81.122	-5.08511e-05	-81.122	0.000140421	-52.0087	0.000272566
-81.0457	-4.16107e-05	-81.0457	0.000109831	-51.9578	4.21689e-06
-80.9694	-1.02789e-05	-80.9694	0.000125899	-51.907	-0.000231236
-80.8931	5.05926e-06	-80.8931	0.000159624	-51.8562	-0.0001805
-80.8168	-1.1498e-05	-80.8168	0.000160831	-51.8053	0.000110718
-80.7404	-4.1913e-05	-80.7404	0.000123239	-51.7545	0.000329332
-80.6641	-6.06244e-05	-80.6641	8.69765e-05	-51.7037	0.000228534
-80.5878	-6.08265e-05	-80.5878	8.17459e-05	-51.6528	-0.000113497
-80.5115	-5.30921e-05	-80.5115	9.31253e-05	-51.602	-0.000388711
-80.4352	-4.7794e-05	-80.4352	9.31084e-05	-51.5512	-0.000372911
-80.3588	-4.52058e-05	-80.3588	8.3116e-05	-51.5003	-0.000109312
-80.2825	-3.99043e-05	-80.2825	8.85095e-05	-51.4495	0.000177761
-80.2062	-3.06147e-05	-80.2062	0.000119573	-51.3987	0.000280628
-80.1299	-2.43321e-05	-80.1299	0.000156596	-51.3478	0.000136533
-80.0536	-2.83357e-05	-80.0536	0.000173311	-51.297	-0.000141987
-79.9772	-3.66716e-05	-79.9772	0.000161094	-51.2462	-0.000327023
-79.9009	-3.09717e-05	-79.9009	0.000128551	-51.1953	-0.000248433
-79.8246	-3.43601e-06	-79.8246	9.11228e-05	-51.1445	2.70845e-05
-79.7483	2.46548e-05	-79.7483	6.67408e-05	-51.0937	0.000249033
-79.672	2.1467e-05	-79.672	6.91634e-05	-51.0428	0.000281666
-79.5957	-1.43734e-05	-79.5957	9.3919e-05	-50.992	0.000275828
-79.5193	-4.46391e-05	-79.5193	0.000116246	-50.9412	0.00043292
-79.443	-3.41667e-05	-79.443	0.00011394	-50.8903	0.000663427
-79.3667	5.60387e-06	-79.3667	9.13981e-05	-50.8395	0.000664729
-79.2904	3.00277e-05	-79.2904	7.32762e-05	-50.7887	0.000357275
-79.2141	1.65446e-05	-79.2141	7.53931e-05	-50.7379	4.23054e-05
-79.1377	-8.12171e-06	-79.1377	9.00613e-05	-50.687	5.31941e-06
-79.0614	-2.75832e-06	-79.0614	0.000100116	-50.6362	0.000115984
-78.9851	3.54715e-05	-78.9851	9.77893e-05	-50.5854	1.73021e-05
-78.9088	6.50623e-05	-78.9088	8.61664e-05	-50.5345	-0.000349401
-78.8325	4.84085e-05	-78.8325	7.09317e-05	-50.4837	-0.000626205
-78.7561	-2.92397e-06	-78.7561	5.8354e-05	-50.4329	-0.000490047
-78.6798	-4.00671e-05	-78.6798	5.64018e-05	-50.382	-5.56164e-05
-78.6035	-3.30558e-05	-78.6035	6.88133e-05	-50.3312	0.000278986
-78.5272	-4.2974e-06	-78.5272	8.83581e-05	-50.2804	0.000298049
-78.4509	1.94849e-06	-78.4509	0.000102263	-50.2295	0.000164075
-78.3745	-2.44467e-05	-78.3745	0.000104632	-50.1787	0.000172268
-78.2982	-4.96876e-05	-78.2982	9.87275e-05	-50.1279	0.000399985
-78.2219	-4.30391e-05	-78.2219	8.8274e-05	-50.077	0.000629289
-78.1456	-1.6233e-05	-78.1456	7.4076e-05	-50.0262	0.000597349
-78.0693	-5.2832e-06	-78.0693	6.03344e-05	-49.9754	0.00030767
-77.9929	-2.48241e-05	-77.9929	5.52559e-05	-49.9245	5.84947e-05
-77.9166	-5.55683e-05	-77.9166	5.98354e-05	-49.8737	0.000111681
-77.8403	-7.18256e-05	-77.8403	6.32068e-05	-49.8229	0.000357288
-77.764	-6.6329e-05	-77.764	5.7441e-05	-49.772	0.000416167
-77.6877	-4.81878e-05	-77.6877	5.17885e-05	-49.7212	0.000114438
-77.6114	-2.93486e-05	-77.6114	6.05487e-05	-49.6704	-0.000263551
-77.535	-1.60326e-05	-77.535	7.77265e-05	-49.6195	-0.000306041
-77.4587	-5.46003e-06	-77.4587	7.79285e-05	-49.5687	2.06078e-05
-77.3824	9.0872e-06	-77.3824	4.92538e-05	-49.5179	0.000349407
-77.3061	2.31917e-05	-77.3061	1.41916e-05	-49.467	0.000377513
-77.2298	1.64996e-05	-77.2298	5.34621e-06	-49.4162	0.000187592
-77.1534	-2.21124e-05	-77.1534	2.52361e-05	-49.3654	5.59831e-05
-77.0771	-6.76709e-05	-77.0771	4.44308e-05	-49.3145	8.9492e-05
-77.0008	-7.88953e-05	-77.0008	4.0717e-05	-49.2637	0.000168581
-76.9245	-4.93906e-05	-76.9245	2.57071e-05	-49.2129	0.000163162
-76.8482	-1.81899e-05	-76.8482	2.43959e-05	-49.162	6.65081e-05
-76.7718	-1.91718e-05	-76.7718	3.93949e-05	-49.1112	-6.09654e-05
-76.6955	-4.0815e-05	-76.6955	5.02575e-05	-49.0604	-0.000160662
-76.6192	-5.22799e-05	-76.6192	4.54827e-05	-49.0095	-0.000178357
-76.5429	-4.86517e-05	-76.5429	3.87516e-05	-48.9587	-9.5847e-05
-76.4666	-4.42056e-05	-76.4666	4.64751e-05	-48.9079	1.14593e-05
-76.3902	-3.53595e-05	-76.3902	6.08555e-05	-48.857	2.43524e-05
-76.3139	-5.80059e-06	-76.3139	5.85851e-05	-48.8062	-8.02802e-05
-76.2376	3.19769e-05	-76.2376	3.35557e-05	-48.7554	-0.000199658
-76.1613	3.64328e-05	-76.1613	7.73961e-06	-48.7045	-0.000238077
-76.085	-7.16734e-06	-76.085	4.95299e-06	-48.6537	-0.000200457
-76.0086	-5.73895e-05	-76.0086	2.25102e-05	-48.6029	-0.000127584
-75.9323	-6.4227e-05	-75.9323	3.64781e-05	-48.5521	-3.18916e-05
-75.856	-2.92488e-05	-75.856	3.05037e-05	-48.5012	3.99735e-05
-75.7797	3.36319e-06	-75.7797	1.09264e-05	-48.4504	-1.95159e-05
-75.7034	4.69989e-06	-75.7034	-5.61277e-06	-48.3996	-0.000222444
-75.6271	-1.28406e-05	-75.6271	-1.07903e-05	-48.3487	-0.000364605
-75.5507	-2.26503e-05	-75.5507	-8.00047e-06	-48.2979	-0.000222018
-75.4744	-1.43124e-05	-75.4744	-3.96197e-06	-48.2471	0.000124893
-75.3981	5.79098e-06	-75.3981	-2.48375e-06	-48.1962	0.000319239
-75.3218	2.48691e-05	-75.3218	-3.65939e-06	-48.1454	0.00014164
-75.2455	2.7924e-05	-75.2455	-4.50472e-06	-48.0946	-0.0002276
-75.1691	6.33136e-06	-75.1691	-1.23981e-06	-48.0437	-0.000448219
-75.0928	-2.80865e-05	-75.0928	6.59334e-06	-47.9929	-0.00041711
-75.0165	-4.56218e-05	-75.0165	1.58708e-05	-47.9421	-0.000305831
-74.9402	-2.49665e-05	-74.9402	2.47454e-05	-47.8912	-0.000281119
-74.8639	2.52094e-05	-74.8639	3.29542e-05	-47.8404	-0.000348002
-74.7875	7.39999e-05	-74.7875	3.42851e-05	-47.7896	-0.000453521
-74.7112	9.28802e-05	-74.7112	1.65777e-05	-47.7387	-0.000578859
-74.6349	7.17739e-05	-74.6349	-2.12356e-05	-47.6879	-0.000672834
-74.5586	2.17661e-05	-74.5586	-5.73433e-05	-47.6371	-0.000618799
-74.4823	-2.90911e-05	-74.4823	-6.7164e-05	-47.5862	-0.000363317
-74.4059	-4.97457e-05	-74.4059	-5.67228e-05	-47.5354	-2.23175e-05
-74.3296	-2.93611e-05	-74.3296	-6.00948e-05	-47.4846	0.000209599
-74.2533	1.10934e-05	-74.2533	-9.50896e-05	-47.4337	0.000222026
-74.177	3.72114e-05	-74.177	-0.000135258	-47.3829	3.10715e-05
-74.1007	3.28678e-05	-74.1007	-0.000141023	-47.3321	-0.000265259
-74.0243	9.72924e-06	-74.0243	-0.000110443	-47.2812	-0.000505952
-73.948	-1.26908e-05	-73.948	-8.01148e-05	-47.2304	-0.000514422
-73.8717	-2.70777e-05	-73.8717	-7.65647e-05	-47.1796	-0.000246824
-73.7954	-3.5391e-05	-73.7954	-8.66878e-05	-47.1287	0.000112881
-73.7191	-3.59871e-05	-73.7191	-8.39271e-05	-47.0779	0.000302491
-73.6428	-2.54016e-05	-73.6428	-6.67067e-05	-47.0271	0.000245463
-73.5664	-1.22192e-05	-73.5664	-5.5295e-05	-46.9762	9.81086e-05
-73.4901	-1.73646e-05	-73.4901	-5.93557e-05	-46.9254	2.67793e-05
-73.4138	-5.16382e-05	-73.4138	-6.74137e-05	-46.8746	2.592e-05
-73.3375	-9.58608e-05	-73.3375	-6.97989e-05	-46.8237	8.71168e-08
-73.2612	-0.000113015	-73.2612	-7.59788e-05	-46.7729	-5.39259e-05
-73.1848	-8.49952e-05	-73.1848	-9.94409e-05	-46.7221	-3.90724e-05
-73.1085	-3.32187e-05	-73.1085	-0.000133455	-46.6712	8.51731e-05
-73.0322	2.78973e-06	-73.0322	-0.000154198	-46.6204	0.000224053
-72.9559	5.522e-06	-72.9559	-0.000148457	-46.5696	0.000265331
-72.8796	-7.92362e-06	-72.8796	-0.000128707	-46.5188	0.000235671
-72.8032	-1.2605e-05	-72.8032	-0.000115512	-46.4679	0.000275457
-72.7269	-5.02377e-06	-72.7269	-0.000112029	-46.4171	0.00043719
-72.6506	8.8413e-07	-72.6506	-0.000106432	-46.3663	0.000560687
-72.5743	-1.06071e-06	-72.5743	-9.78588e-05	-46.3154	0.000431614
-72.498	-1.91728e-06	-72.498	-0.000104958	-46.2646	7.75096e-05
-72.4216	4.28775e-06	-72.4216	-0.000139459	-46.2138	-0.00018999
-72.3453	9.6426e-06	-72.3453	-0.000182025	-46.1629	-0.000117185
-72.269	7.8274e-06	-72.269	-0.000200574	-46.1121	0.000161314
-72.1927	8.64628e-06	-72.1927	-0.000189698	-46.0613	0.000264535
-72.1164	2.17888e-05	-72.1164	-0.000174701	-46.0104	4.29619e-05
-72.04	3.23292e-05	-72.04	-0.000174825	-45.9596	-0.000229168
-71.9637	1.36877e-05	-71.9637	-0.000181858	-45.9088	-0.000213547
-71.8874	-3.03554e-05	-71.8874	-0.000183644	-45.8579	6.23847e-05
-71.8111	-5.75578e-05	-71.8111	-0.000188303	-45.8071	0.000272376
-71.7348	-3.6585e-05	-71.7348	-0.000206205	-45.7563	0.000223813
-71.6585	9.71166e-06	-71.6585	-0.000222561	-45.7054	5.25353e-05
-71.5821	3.12038e-05	-71.5821	-0.000214336	-45.6546	-2.723e-05
-71.5058	1.28272e-05	-71.5058	-0.000189766	-45.6038	-1.07296e-07
-71.4295	-1.46226e-05	-71.4295	-0.000182756	-45.5529	1.77605e-05
-71.3532	-2.42596e-05	-71.3532	-0.000202779	-45.5021	8.13928e-06
-71.2769	-2.35955e-05	-71.2769	-0.000217166	-45.4513	6.21033e-05
-71.2005	-2.5321e-05	-71.2005	-0.000197928	-45.4004	0.000188272
-71.1242	-1.81205e-05	-71.1242	-0.000165175	-45.3496	0.000256822
-71.0479	8.81303e-06	-71.0479	-0.000162065	-45.2988	0.00018693
-70.9716	3.36938e-05	-70.9716	-0.000197705	-45.2479	9.18009e-05
-70.8953	2.72477e-05	-70.8953	-0.000238012	-45.1971	0.000142183
-70.8189	-6.6485e-07	-70.8189	-0.000251243	-45.1463	0.000319259
-70.7426	-1.4249e-05	-70.7426	-0.000242757	-45.0954	0.000400621
-70.6663	-8.05194e-06	-70.6663	-0.000240144	-45.0446	0.000216093
-70.59	-1.09999e-05	-70.59	-0.000257735	-44.9938	-0.00014633
-70.5137	-2.82007e-05	-70.5137	-0.000283725	-44.9429	-0.000432766
-70.4373	-2.29631e-05	-70.4373	-0.000297407	-44.8921	-0.000481711
-70.361	1.90284e-05	-70.361	-0.000294985	-44.8413	-0.000339549
-70.2847	4.75067e-05	-70.2847	-0.000297118	-44.7904	-0.000147721
-70.2084	1.16842e-05	-70.2084	-0.000324719	-44.7396	6.93117e-06
-70.1321	-5.7745e-05	-70.1321	-0.00036496	-44.6888	0.000114024
-70.0557	-8.11154e-05	-70.0557	-0.000375747	-44.6379	0.000187013
-69.9794	-3.76494e-05	-69.9794	-0.000338361	-44.5871	0.000252729
-69.9031	1.09441e-05	-69.9031	-0.000292969	-44.5363	0.00036394
-69.8268	1.32347e-05	-69.8268	-0.000296628	-44.4855	0.000548797
-69.7505	-6.82531e-06	-69.7505	-0.000349668	-44.4346	0.00072976
-69.6741	-4.37584e-06	-69.6741	-0.000393835	-44.3838	0.000743313
-69.5978	1.02513e-05	-69.5978	-0.000389833	-44.333	0.000490866
-69.5215	-4.36748e-06	-69.5215	-0.000364213	-44.2821	7.42381e-05
-69.4452	-4.31729e-05	-69.4452	-0.000360271	-44.2313	-0.000251186
-69.3689	-5.34104e-05	-69.3689	-0.000372801	-44.1805	-0.000284809
-69.2926	-1.23237e-05	-69.2926	-0.000366827	-44.1296	-6.00478e-05
-69.2162	3.78698e-05	-69.2162	-0.000344332	-44.0788	0.000191997
-69.1399	4.82523e-05	-69.1399	-0.000347926	-44.028	0.000274861
-69.0636	2.38892e-05	-69.0636	-0.000394117	-43.9771	0.000203565
-68.9873	3.43669e-06	-68.9873	-0.000442118	-43.9263	0.000131782
-68.911	9.11606e-07	-68.911	-0.000447709	-43.8755	0.000142275
-68.8346	-2.56389e-06	-68.8346	-0.000420598	-43.8246	0.000181034
-68.7583	-1.74456e-05	-68.7583	-0.000403982	-43.7738	0.000190351
-68.682	-2.62901e-05	-68.682	-0.000415121	-43.723	0.000201319
-68.6057	-1.26964e-05	-68.6057	-0.000433801	-43.6721	0.000242104
-68.5294	1.0756e-05	-68.5294	-0.000441737	-43.6213	0.000248662
-68.453	1.86214e-05	-68.453	-0.000445257	-43.5705	0.000164981
-68.3767	8.11641e-06	-68.3767	-0.000455355	-43.5196	7.0817e-05
-68.3004	2.58663e-06	-68.3004	-0.000466667	-43.4688	8.78693e-05
-68.2241	1.7777e-05	-68.2241	-0.000465485	-43.418	0.000186646
-68.1478	3.70265e-05	-68.1478	-0.000446247	-43.3671	0.000220199
-68.0714	2.96482e-05	-68.0714	-0.000413556	-43.3163	0.000151589
-67.9951	-1.06122e-05	-67.9951	-0.000378332	-43.2655	0.000101235
-67.9188	-5.63768e-05	-67.9188	-0.000356854	-43.2146	0.000127235
-67.8425	-7.65249e-05	-67.8425	-0.000361161	-43.1638	0.000111666
-67.7662	-6.50949e-05	-67.7662	-0.000381714	-43.113	-3.63849e-05
-67.6898	-3.76528e-05	-67.6898	-0.000390324	-43.0621	-0.000190099
-67.6135	-1.17952e-05	-67.6135	-0.000371552	-43.0113	-0.000159239
-67.5372	-1.00574e-07	-67.5372	-0.000342933	-42.9605	3.36455e-05
-67.4609	-9.36485e-06	-67.4609	-0.000331063	-42.9096	0.000184717
-67.3846	-2.98857e-05	-67.3846	-0.000334694	-42.8588	0.000182406
-67.3083	-3.34772e-05	-67.3083	-0.00032912	-42.808	0.000106431
-67.2319	-3.9577e-06	-67.2319	-0.000305268	-42.7571	7.06237e-05
-67.1556	3.20348e-05	-67.1556	-0.000283482	-42.7063	0.000107678
-67.0793	2.91474e-05	-67.0793	-0.000281525	-42.6555	0.00022612
-67.003	-1.67046e-05	-67.003	-0.00028825	-42.6046	0.00043291
-66.9267	-5.82086e-05	-66.9267	-0.00028452	-42.5538	0.00063786
-66.8503	-5.86659e-05	-66.8503	-0.000276415	-42.503	0.000663146
-66.774	-3.72277e-05	-66.774	-0.000285409	-42.4522	0.000449124
-66.6977	-2.98605e-05	-66.6977	-0.000310005	-42.4013	0.000174993
-66.6214	-3.04834e-05	-66.6214	-0.000321647	-42.3505	7.86234e-05
-66.5451	-8.16519e-06	-66.5451	-0.00030499	-42.2997	0.000203728
-66.4687	2.97271e-05	-66.4687	-0.000280923	-42.2488	0.00040703
-66.3924	3.78847e-05	-66.3924	-0.000275344	-42.198	0.000566367
-66.3161	3.21241e-06	-66.3161	-0.000280968	-42.1472	0.000676398
-66.2398	-2.8192e-05	-66.2398	-0.000270726	-42.0963	0.000751577
-66.1635	-1.56228e-05	-66.1635	-0.000241188	-42.0455	0.000743673
-66.0871	1.84025e-05	-66.0871	-0.000218579	-41.9947	0.000602475
-66.0108	2.52107e-05	-66.0108	-0.000219367	-41.9438	0.000371246
-65.9345	1.74524e-07	-65.9345	-0.000227456	-41.893	0.000178505
-65.8582	-2.16334e-05	-65.8582	-0.000221779	-41.8422	0.000131238
-65.7819	-2.62972e-05	-65.7819	-0.000209018	-41.7913	0.000210802
-65.7055	-3.50177e-05	-65.7055	-0.000210511	-41.7405	0.000272527
-65.6292	-5.63874e-05	-65.6292	-0.000225322	-41.6897	0.000179751
-65.5529	-6.64903e-05	-65.5529	-0.000227336	-41.6388	-3.77783e-05
-65.4766	-5.24467e-05	-65.4766	-0.000200855	-41.588	-0.000191276
-65.4003	-4.16355e-05	-65.4003	-0.00016243	-41.5372	-0.000125139
-65.324	-6.05417e-05	-65.324	-0.000139858	-41.4863	0.000133746
-65.2476	-8.67029e-05	-65.2476	-0.000140287	-41.4355	0.000441206
-65.1713	-7.42699e-05	-65.1713	-0.000148121	-41.3847	0.000682882
-65.095	-1.92522e-05	-65.095	-0.000147636	-41.3338	0.000791342
-65.0187	3.16629e-05	-65.0187	-0.000137309	-41.283	0.000693216
-64.9424	3.99638e-05	-64.9424	-0.000123655	-41.2322	0.000377419
-64.866	1.73046e-05	-64.866	-0.000110415	-41.1813	1.06781e-05
-64.7897	-4.95748e-07	-64.7897	-9.71661e-05	-41.1305	-0.000156704
-64.7134	-5.52818e-07	-64.7134	-8.40343e-05	-41.0797	-5.96244e-05
-64.6371	2.39411e-06	-64.6371	-7.34001e-05	-41.0288	0.00010117
-64.5608	-3.35481e-06	-64.5608	-6.6366e-05	-40.978	0.000110914
-64.4844	-8.96245e-06	-64.4844	-5.8701e-05	-40.9272	-4.6101e-06
-64.4081	5.31586e-07	-64.4081	-4.2831e-05	-40.8763	-5.09606e-05
-64.3318	2.53432e-05	-64.3318	-1.72862e-05	-40.8255	7.16167e-05
-64.2555	5.0025e-05	-64.2555	5.95325e-06	-40.7747	0.000268679
-64.1792	5.94348e-05	-64.1792	8.82087e-06	-40.7238	0.000386347
-64.1028	5.37715e-05	-64.1028	-1.43788e-05	-40.673	0.000362852
-64.0265	4.84326e-05	-64.0265	-4.8822e-05	-40.6222	0.00025445
-63.9502	5.75382e-05	-63.9502	-7.31178e-05	-40.5713	0.000173771
-63.8739	7.65806e-05	-63.8739	-7.8666e-05	-40.5205	0.000191501
-63.7976	8.50333e-05	-63.7976	-7.1514e-05	-40.4697	0.000244895
-63.7212	6.95146e-05	-63.7212	-5.9656e-05	-40.4189	0.000174411
-63.6449	4.07493e-05	-63.6449	-4.61654e-05	-40.368	-6.64803e-05
-63.5686	2.14505e-05	-63.5686	-3.25488e-05	-40.3172	-0.000265495
-63.4923	1.8536e-05	-63.4923	-1.91862e-05	-40.2664	-0.000136241
-63.416	1.51691e-05	-63.416	-1.8841e-06	-40.2155	0.000313154
-63.3397	-5.78517e-06	-63.3397	2.17455e-05	-40.1647	0.000714246
-63.2633	-3.60989e-05	-63.2633	4.03717e-05	-40.1139	0.000737359
-63.187	-4.86943e-05	-63.187	3.67055e-05	-40.063	0.000473041
-63.1107	-3.16297e-05	-63.1107	1.49747e-05	-40.0122	0.000295049
-63.0344	-7.75045e-06	-63.0344	7.0853e-06	-39.9614	0.000385244
-62.9581	-1.06703e-05	-62.9581	3.57466e-05	-39.9105	0.000550481
-62.8817	-4.14013e-05	-62.8817	7.99207e-05	-39.8597	0.000548446
-62.8054	-6.11818e-05	-62.8054	9.72557e-05	-39.8089	0.000444134
-62.7291	-3.69268e-05	-62.7291	7.85955e-05	-39.758	0.000503124
-62.6528	1.40522e-05	-62.6528	5.6668e-05	-39.7072	0.000787646
-62.5765	4.18117e-05	-62.5765	5.53969e-05	-39.6564	0.00103
-62.5001	2.50666e-05	-62.5001	5.68961e-05	-39.6055	0.000952957
-62.4238	-5.84403e-06	-62.4238	3.677e-05	-39.5547	0.000633046
-62.3475	-1.54072e-05	-62.3475	1.07742e-05	-39.5039	0.000390611
-62.2712	-1.20988e-05	-62.2712	1.65746e-05	-39.453	0.000409317
-62.1949	-2.8468e-05	-62.1949	5.68168e-05	-39.4022	0.000552794
-62.1185	-6.33249e-05	-62.1185	9.18192e-05	-39.3514	0.00058223
-62.0422	-7.56792e-05	-62.0422	9.27283e-05	-39.3005	0.000447523
-61.9659	-4.26985e-05	-61.9659	7.39322e-05	-39.2497	0.000300819
-61.8896	3.84176e-06	-61.8896	6.23839e-05	-39.1989	0.000291477
-61.8133	1.71323e-05	-61.8133	6.1385e-05	-39.148	0.000431226
-61.7369	-6.40763e-06	-61.7369	6.35194e-05	-39.0972	0.000628656
-61.6606	-3.05822e-05	-61.6606	7.67205e-05	-39.0464	0.000769042
-61.5843	-3.1252e-05	-61.5843	0.000109061	-38.9955	0.000764629
-61.508	-2.0356e-05	-61.508	0.000139799	-38.9447	0.00061253
-61.4317	-1.93143e-05	-61.4317	0.000137193	-38.8939	0.000425702
-61.3554	-3.11319e-05	-61.3554	0.000103954	-38.843	0.000332791
-61.279	-4.49748e-05	-61.279	7.62279e-05	-38.7922	0.000312464
-61.2027	-5.10421e-05	-61.2027	7.3531e-05	-38.7414	0.000203619
-61.1264	-4.30979e-05	-61.1264	7.8886e-05	-38.6905	-5.46069e-05
-61.0501	-2.10752e-05	-61.0501	7.89648e-05	-38.6397	-0.000261334
-60.9738	2.84799e-07	-60.9738	9.23566e-05	-38.5889	-0.000149529
-60.8974	3.50792e-07	-60.8974	0.000133022	-38.538	0.000258121
-60.8211	-1.83278e-05	-60.8211	0.000169158	-38.4872	0.000603414
-60.7448	-2.48786e-05	-60.7448	0.000155503	-38.4364	0.000563756
-60.6685	-1.15398e-06	-60.6685	0.000101191	-38.3855	0.000201986
-60.5922	2.44576e-05	-60.5922	6.91037e-05	-38.3347	-0.000128996
-60.5158	8.46924e-06	-60.5158	9.76764e-05	-38.2839	-0.000189297
-60.4395	-4.65939e-05	-60.4395	0.000150732	-38.2331	-6.44994e-05
-60.3632	-8.96204e-05	-60.3632	0.000162866	-38.1822	1.98243e-05
-60.2869	-8.55598e-05	-60.2869	0.000117225	-38.1314	-2.05435e-05
-60.2106	-5.76619e-05	-60.2106	5.82594e-05	-38.0806	-0.000102867
-60.1342	-4.98428e-05	-60.1342	3.72289e-05	-38.0297	-0.000152963
-60.0579	-6.63468e-05	-60.0579	6.5507e-05	-37.9789	-0.000181743
-59.9816	-7.24582e-05	-59.9816	0.000118195	-37.9281	-0.000191492
-59.9053	-4.71561e-05	-59.9053	0.000162556	-37.8772	-0.000131721
-59.829	-1.03899e-05	-59.829	0.000177295	-37.8264	-9.24216e-06
-59.7526	5.07005e-06	-59.7526	0.000160428	-37.7756	5.43181e-05
-59.6763	-9.70146e-06	-59.6763	0.000130649	-37.7247	-2.00784e-05
-59.6	-3.84151e-05	-59.6	0.000114401	-37.6739	-9.75892e-05
-59.5237	-6.06246e-05	-59.5237	0.000121907	-37.6231	4.49635e-05
-59.4474	-6.42123e-05	-59.4474	0.000139168	-37.5722	0.000400329
-59.3711	-4.69414e-05	-59.3711	0.000150249	-37.5214	0.000667178
-59.2947	-1.82733e-05	-59.2947	0.000161457	-37.4706	0.00057729
-59.2184	3.48278e-06	-59.2184	0.000190919	-37.4197	0.000209851
-59.1421	6.08426e-06	-59.1421	0.000234887	-37.3689	-0.000107636
-59.0658	-3.79136e-06	-59.0658	0.000260371	-37.3181	-0.000162209
-58.9895	-8.43403e-06	-58.9895	0.000241962	-37.2672	-2.07209e-05
-58.9131	2.13926e-07	-58.9131	0.000197794	-37.2164	0.000139714
-58.8368	1.26076e-05	-58.8368	0.000174701	-37.1656	0.000237296
-58.7605	1.40865e-05	-58.7605	0.000197251	-37.1147	0.000277076
-58.6842	7.39524e-07	-58.6842	0.000242548	-37.0639	0.000238988
-58.6079	-1.73575e-05	-58.6079	0.000268625	-37.0131	8.38398e-05
-58.5315	-2.46873e-05	-58.5315	0.000257789	-36.9622	-0.000136152
-58.4552	-1.21965e-05	-58.4552	0.000225768	-36.9114	-0.000256983
-58.3789	1.4458e-05	-58.3789	0.000197066	-36.8606	-0.00014814
-58.3026	3.72729e-05	-58.3026	0.000182212	-36.8097	0.000130341
-58.2263	4.06315e-05	-58.2263	0.000176258	-36.7589	0.000356199
-58.1499	2.62105e-05	-58.1499	0.000169356	-36.7081	0.000359101
-58.0736	1.1287e-05	-58.0736	0.000157608	-36.6572	0.000192971
-57.9973	1.0912e-05	-57.9973	0.000149342	-36.6064	5.31598e-05
-57.921	2.31208e-05	-57.921	0.000159216	-36.5556	2.59957e-05
-57.8447	3.17608e-05	-57.8447	0.000188877	-36.5047	1.70211e-06
-57.7683	2.21634e-05	-57.7683	0.000215861	-36.4539	-0.000112984
-57.692	-4.90482e-06	-57.692	0.000213313	-36.4031	-0.000188506
-57.6157	-3.21226e-05	-57.6157	0.00018324	-36.3522	-2.09384e-05
-57.5394	-4.05178e-05	-57.5394	0.00015903	-36.3014	0.000336049
-57.4631	-2.99108e-05	-57.4631	0.000168721	-36.2506	0.000563108
-57.3868	-2.10802e-05	-57.3868	0.000204207	-36.1998	0.000465217
-57.3104	-2.93853e-05	-57.3104	0.000233774	-36.1489	0.000219846
-57.2341	-3.98425e-05	-57.2341	0.000237543	-36.0981	0.000112977
-57.1578	-2.38431e-05	-57.1578	0.000221883	-36.0473	0.000152379
-57.0815	1.67616e-05	-57.0815	0.000204871	-35.9964	0.000128365
-57.0052	4.24404e-05	-57.0052	0.000198091	-35.9456	-1.35632e-05
-56.9288	2.65053e-05	-56.9288	0.00020048	-35.8948	-0.00010499
-56.8525	-5.27643e-06	-56.8525	0.000201445	-35.8439	-8.63756e-05
-56.7762	-9.83837e-06	-56.7762	0.000191589	-35.7931	-0.000153491
-56.6999	9.88899e-06	-56.6999	0.000177013	-35.7423	-0.000427748
-56.6236	1.0873e-05	-56.6236	0.000178444	-35.6914	-0.00067438
-56.5472	-1.95594e-05	-56.5472	0.000206384	-35.6406	-0.000580549
-56.4709	-3.83986e-05	-56.4709	0.000241619	-35.5898	-0.000225596
-56.3946	-1.19516e-05	-56.3946	0.000254175	-35.5389	-1.91754e-05
-56.3183	2.7381e-05	-56.3183	0.000240265	-35.4881	-0.000157703
-56.242	2.52698e-05	-56.242	0.000224457	-35.4373	-0.000378657
-56.1656	-1.31945e-05	-56.1656	0.000223473	-35.3864	-0.000353464
-56.0893	-3.08591e-05	-56.0893	0.000227108	-35.3356	-0.00013136
-56.013	-4.54675e-06	-56.013	0.000223557	-35.2848	-1.9182e-05
-55.9367	2.23036e-05	-55.9367	0.000223371	-35.2339	-0.000128565
-55.8604	7.61484e-06	-55.8604	0.000239123	-35.1831	-0.000246729
-55.784	-2.91174e-05	-55.784	0.000254738	-35.1323	-0.00015154
-55.7077	-4.35986e-05	-55.7077	0.000241184	-35.0814	0.000116473
-55.6314	-3.44016e-05	-55.6314	0.000201109	-35.0306	0.000344042
-55.5551	-3.51951e-05	-55.5551	0.000173064	-34.9798	0.000387532
-55.4788	-5.4209e-05	-55.4788	0.000184138	-34.9289	0.000259286
-55.4025	-6.40095e-05	-55.4025	0.000218726	-34.8781	5.22612e-05
-55.3261	-5.24672e-05	-55.3261	0.000245929	-34.8273	-0.000136335
-55.2498	-4.38561e-05	-55.2498	0.000259416	-34.7764	-0.000239158
-55.1735	-5.44428e-05	-55.1735	0.000271209	-34.7256	-0.000247013
-55.0972	-5.95536e-05	-55.0972	0.00027944	-34.6748	-0.000205391
-55.0209	-3.05791e-05	-55.0209	0.000269855	-34.6239	-0.000155759
-54.9445	1.50473e-05	-54.9445	0.00024867	-34.5731	-9.39244e-05
-54.8682	3.10018e-05	-54.8682	0.000245181	-34.5223	-4.93169e-06
-54.7919	3.61978e-06	-54.7919	0.000268613	-34.4714	9.01914e-05
-54.7156	-3.02965e-05	-54.7156	0.000285236	-34.4206	0.000151965
-54.6393	-3.14591e-05	-54.6393	0.000262205	-34.3698	0.000160158
-54.5629	-3.85715e-06	-54.5629	0.000221267	-34.3189	0.000104282
-54.4866	1.74716e-05	-54.4866	0.00021751	-34.2681	-3.06856e-05
-54.4103	1.16391e-05	-54.4103	0.000263008	-34.2173	-0.000226102
-54.334	-8.90337e-06	-54.334	0.000303704	-34.1665	-0.000404156
-54.2577	-2.14172e-05	-54.2577	0.00028932	-34.1156	-0.000491517
-54.1813	-2.27356e-05	-54.1813	0.000240461	-34.0648	-0.000490617
-54.105	-2.87885e-05	-54.105	0.000216418	-34.014	-0.000438911
-54.0287	-4.75026e-05	-54.0287	0.000230622	-33.9631	-0.000326728
-53.9524	-6.32951e-05	-53.9524	0.000237635	-33.9123	-0.000134044
-53.8761	-5.7974e-05	-53.8761	0.000208253	-33.8615	6.20111e-05
-53.7997	-4.19754e-05	-53.7997	0.000177715	-33.8106	0.000117741
-53.7234	-4.74652e-05	-53.7234	0.000194747	-33.7598	6.46038e-07
-53.6471	-8.36383e-05	-53.6471	0.000249387	-33.709	-0.000151782
-53.5708	-0.000115441	-53.5708	0.000286235	-33.6581	-0.000211359
-53.4945	-0.000104177	-53.4945	0.000279016	-33.6073	-0.000219629
-53.4182	-6.01009e-05	-53.4182	0.000256475	-33.5565	-0.000291565
-53.3418	-3.14726e-05	-53.3418	0.000251962	-33.5056	-0.000418416
-53.2655	-4.0674e-05	-53.2655	0.000260527	-33.4548	-0.000476991
-53.1892	-5.53188e-05	-53.1892	0.000260272	-33.404	-0.000419076
-53.1129	-3.44403e-05	-53.1129	0.000250624	-33.3531	-0.00033682
-53.0366	1.53056e-05	-53.0366	0.000247184	-33.3023	-0.000311876
-52.9602	4.85284e-05	-52.9602	0.000253069	-33.2515	-0.000295801
-52.8839	3.69388e-05	-52.8839	0.0002582	-33.2006	-0.000200564
-52.8076	-3.35194e-06	-52.8076	0.000260514	-33.1498	-4.5628e-05
-52.7313	-3.82947e-05	-52.7313	0.000266729	-33.099	5.67692e-05
-52.655	-5.10792e-05	-52.655	0.000273176	-33.0481	3.75551e-05
-52.5786	-4.67311e-05	-52.5786	0.000265418	-32.9973	-6.54449e-05
-52.5023	-3.75971e-05	-52.5023	0.000241311	-32.9465	-0.000169336
-52.426	-3.48199e-05	-52.426	0.000219094	-32.8956	-0.000225635
-52.3497	-4.52947e-05	-52.3497	0.000215456	-32.8448	-0.000239345
-52.2734	-6.48915e-05	-52.2734	0.000226779	-32.794	-0.000244572
-52.197	-7.67175e-05	-52.197	0.000239918	-32.7431	-0.000268283
-52.1207	-6.57784e-05	-52.1207	0.00025244	-32.6923	-0.00030267
-52.0444	-3.72123e-05	-52.0444	0.000271642	-32.6415	-0.000315904
-51.9681	-1.40002e-05	-51.9681	0.000296655	-32.5906	-0.000292154
-51.8918	-1.41082e-05	-51.8918	0.00031069	-32.5398	-0.000232261
-51.8154	-3.3796e-05	-51.8154	0.000294544	-32.489	-0.000104715
-51.7391	-5.54279e-05	-51.7391	0.000247764	-32.4381	0.000142971
-51.6628	-6.6737e-05	-51.6628	0.000196419	-32.3873	0.000463607
-51.5865	-6.72863e-05	-51.5865	0.000175376	-32.3365	0.000650681
-51.5102	-5.99187e-05	-51.5102	0.000195304	-32.2856	0.000513652
-51.4339	-4.62573e-05	-51.4339	0.000228554	-32.2348	0.000131427
-51.3575	-3.40627e-05	-51.3575	0.000237972	-32.184	-0.000173164
-51.2812	-3.88261e-05	-51.2812	0.000220838	-32.1332	-0.000176225
-51.2049	-6.60902e-05	-51.2049	0.000210509	-32.0823	2.87905e-06
-51.1286	-9.47072e-05	-51.1286	0.000228402	-32.0315	8.21443e-05
-51.0523	-9.16422e-05	-51.0523	0.000251535	-31.9807	-1.62717e-05
-50.9759	-4.92608e-05	-50.9759	0.000245478	-31.9298	-0.000102954
-50.8996	1.68728e-06	-50.8996	0.000218535	-31.879	-2.29596e-05
-50.8233	2.47833e-05	-50.8233	0.000216373	-31.8282	0.000114861
-50.747	1.71977e-05	-50.747	0.000259547	-31.7773	9.05309e-05
-50.6707	6.11503e-06	-50.6707	0.000311444	-31.7265	-0.000122353
-50.5943	9.65224e-06	-50.5943	0.000323501	-31.6757	-0.000314175
-50.518	1.41573e-05	-50.518	0.000295693	-31.6248	-0.000292341
-50.4417	-5.94611e-06	-50.4417	0.000271378	-31.574	-8.76095e-05
-50.3654	-5.3551e-05	-50.3654	0.000279473	-31.5232	0.000116969
-50.2891	-9.92491e-05	-50.2891	0.000304064	-31.4723	0.000194147
-50.2127	-0.000104633	-50.2127	0.000313231	-31.4215	0.000156856
-50.1364	-5.65654e-05	-50.1364	0.000298084	-31.3707	7.40638e-05
-50.0601	1.63345e-05	-50.0601	0.000274079	-31.3198	-1.95696e-05
-49.9838	6.27547e-05	-49.9838	0.000258578	-31.269	-0.000105944
-49.9075	5.27172e-05	-49.9075	0.000260558	-31.2182	-0.000125415
-49.8311	4.90284e-06	-49.8311	0.000282653	-31.1673	-6.32669e-06
-49.7548	-3.53907e-05	-49.7548	0.000315927	-31.1165	0.000221879
-49.6785	-4.39955e-05	-49.6785	0.000334706	-31.0657	0.000388321
-49.6022	-3.36925e-05	-49.6022	0.000314468	-31.0148	0.000324217
-49.5259	-2.4198e-05	-49.5259	0.000262069	-30.964	6.6189e-05
-49.4496	-1.53407e-05	-49.4496	0.000216956	-30.9132	-0.000142882
-49.3732	2.64923e-07	-49.3732	0.000212121	-30.8623	-0.000113091
-49.2969	1.5219e-05	-49.2969	0.000238501	-30.8115	6.63057e-05
-49.2206	1.72715e-05	-49.2206	0.000257185	-30.7607	0.000137953
-49.1443	1.20307e-05	-49.1443	0.00024575	-30.7098	5.04921e-06
-49.068	1.39527e-05	-49.068	0.000224293	-30.659	-0.000152517
-48.9916	1.81187e-05	-48.9916	0.000231988	-30.6082	-0.000130793
-48.9153	5.69656e-06	-48.9153	0.000280805	-30.5573	3.03898e-05
-48.839	-1.83844e-05	-48.839	0.000336539	-30.5065	0.000131948
-48.7627	-1.98823e-05	-48.7627	0.000349315	-30.4557	0.000108171
-48.6864	1.60129e-05	-48.6864	0.000305421	-30.4048	9.58642e-05
-48.61	5.05734e-05	-48.61	0.000245781	-30.354	0.00019849
-48.5337	3.27465e-05	-48.5337	0.000225559	-30.3032	0.000310605
-48.4574	-3.21556e-05	-48.4574	0.000255626	-30.2523	0.000257979
-48.3811	-8.1834e-05	-48.3811	0.000295201	-30.2015	4.58831e-05
-48.3048	-6.99707e-05	-48.3048	0.000306238	-30.1507	-0.000124389
-48.2284	-1.78906e-05	-48.2284	0.000298223	-30.0999	-8.16432e-05
-48.1521	1.88773e-05	-48.1521	0.000302794	-30.049	0.000123952
-48.0758	1.89527e-05	-48.0758	0.000318076	-29.9982	0.00026469
-47.9995	1.00312e-05	-47.9995	0.000309233	-29.9474	0.000162929
-47.9232	2.13264e-05	-47.9232	0.000266916	-29.8965	-0.000107322
-47.8468	4.37756e-05	-47.8468	0.000231931	-29.8457	-0.000255004
-47.7705	4.67507e-05	-47.7705	0.000241453	-29.7949	-6.98537e-05
-47.6942	2.07986e-05	-47.6942	0.00027485	-29.744	0.000299348
-47.6179	-1.19399e-05	-47.6179	0.000283361	-29.6932	0.000455126
-47.5416	-2.75937e-05	-47.5416	0.000260573	-29.6424	0.000203872
-47.4653	-2.61638e-05	-47.4653	0.000246773	-29.5915	-0.000187097
-47.3889	-2.15999e-05	-47.3889	0.000263178	-29.5407	-0.000293816
-47.3126	-1.75983e-05	-47.3126	0.000280856	-29.4899	-3.94233e-05
-47.2363	-6.12489e-06	-47.2363	0.000271208	-29.439	0.000247089
-47.16	1.31818e-05	-47.16	0.000253412	-29.3882	0.000257979
-47.0837	2.63188e-05	-47.0837	0.000260818	-29.3374	3.2658e-05
-47.0073	2.19171e-05	-47.0073	0.000281767	-29.2865	-0.000175713
-46.931	4.40454e-06	-46.931	0.00027411	-29.2357	-0.000199005
-46.8547	-1.61664e-05	-46.8547	0.000234298	-29.1849	-3.36116e-05
-46.7784	-3.74474e-05	-46.7784	0.0002108	-29.134	0.000239793
-46.7021	-5.7777e-05	-46.7021	0.000235198	-29.0832	0.000481205
-46.6257	-6.47424e-05	-46.6257	0.000273058	-29.0324	0.000525429
-46.5494	-4.7591e-05	-46.5494	0.000269716	-28.9815	0.000343237
-46.4731	-1.97804e-05	-46.4731	0.000225505	-28.9307	0.000130017
-46.3968	-1.13906e-05	-46.3968	0.000193956	-28.8799	9.89701e-05
-46.3205	-3.28638e-05	-46.3205	0.000210046	-28.829	0.000211426
-46.2441	-6.04569e-05	-46.2441	0.000249748	-28.7782	0.000248334
-46.1678	-6.71064e-05	-46.1678	0.000267745	-28.7274	0.000129963
-46.0915	-5.54636e-05	-46.0915	0.000252354	-28.6765	1.20264e-06
-46.0152	-4.69488e-05	-46.0152	0.000228461	-28.6257	-1.8669e-05
-45.9389	-4.75515e-05	-45.9389	0.000219729	-28.5749	6.94235e-06
-45.8625	-4.32342e-05	-45.8625	0.000225247	-28.524	-3.09869e-06
-45.7862	-2.75285e-05	-45.7862	0.000229746	-28.4732	7.25825e-06
-45.7099	-1.44445e-05	-45.7099	0.000223426	-28.4224	9.57372e-05
-45.6336	-1.76359e-05	-45.6336	0.000210575	-28.3715	0.000162162
-45.5573	-3.13334e-05	-45.5573	0.000206346	-28.3207	8.72912e-05
-45.481	-4.17203e-05	-45.481	0.000224795	-28.2699	-5.1197e-05
-45.4046	-4.64767e-05	-45.4046	0.000262867	-28.219	-8.01819e-05
-45.3283	-5.08086e-05	-45.3283	0.000296397	-28.1682	-7.81995e-06
-45.252	-5.09028e-05	-45.252	0.000299933	-28.1174	-6.2381e-06
-45.1757	-3.60445e-05	-45.1757	0.000272919	-28.0665	-0.000109083
-45.0994	-7.4253e-06	-45.0994	0.000240562	-28.0157	-0.000126275
-45.023	1.68335e-05	-45.023	0.000226883	-27.9649	6.26027e-05
-44.9467	1.9428e-05	-44.9467	0.000232369	-27.9141	0.000301817
-44.8704	-1.05319e-07	-44.8704	0.000239764	-27.8632	0.000377138
-44.7941	-2.94616e-05	-44.7941	0.000234957	-27.8124	0.000316348
-44.7178	-5.7178e-05	-44.7178	0.000218357	-27.7616	0.000306473
-44.6414	-7.91668e-05	-44.6414	0.000202184	-27.7107	0.000376628
-44.5651	-9.72292e-05	-44.5651	0.000202014	-27.6599	0.000352587
-44.4888	-0.000114727	-44.4888	0.000224954	-27.6091	0.000147674
-44.4125	-0.000129681	-44.4125	0.000258693	-27.5582	-5.95069e-05
-44.3362	-0.000130407	-44.3362	0.000277266	-27.5074	-2.63065e-05
-44.2598	-0.000105247	-44.2598	0.000267491	-27.4566	0.000249943
-44.1835	-6.20177e-05	-44.1835	0.000246863	-27.4057	0.000508451
-44.1072	-3.06302e-05	-44.1072	0.000243443	-27.3549	0.000484789
-44.0309	-3.57523e-05	-44.0309	0.000258476	-27.3041	0.000162419
-43.9546	-6.77985e-05	-43.9546	0.00026425	-27.2532	-0.000207396
-43.8782	-9.01289e-05	-43.8782	0.000245283	-27.2024	-0.000321506
-43.8019	-7.6877e-05	-43.8019	0.00022584	-27.1516	-0.000104834
-43.7256	-3.71731e-05	-43.7256	0.000240001	-27.1007	0.000203773
-43.6493	-1.1335e-06	-43.6493	0.000281801	-27.0499	0.000292643
-43.573	9.63689e-06	-43.573	0.000306175	-26.9991	0.000122558
-43.4967	-5.77375e-06	-43.4967	0.000283742	-26.9482	-3.89865e-05
-43.4203	-3.49455e-05	-43.4203	0.000237551	-26.8974	3.19871e-05
-43.344	-6.15657e-05	-43.344	0.000214102	-26.8466	0.000224702
-43.2677	-7.0945e-05	-43.2677	0.000229347	-26.7957	0.000252477
-43.1914	-5.6604e-05	-43.1914	0.000259062	-26.7449	3.61984e-05
-43.1151	-2.48057e-05	-43.1151	0.000277193	-26.6941	-0.000218745
-43.0387	1.06313e-05	-43.0387	0.000283475	-26.6432	-0.00032042
-42.9624	3.72908e-05	-42.9624	0.000287251	-26.5924	-0.000299715
-42.8861	4.61245e-05	-42.8861	0.000282116	-26.5416	-0.000263208
-42.8098	3.07397e-05	-42.8098	0.000254775	-26.4907	-0.000195996
-42.7335	-4.97104e-06	-42.7335	0.00021344	-26.4399	-5.1554e-05
-42.6571	-3.86067e-05	-42.6571	0.000187561	-26.3891	6.04403e-05
-42.5808	-4.18669e-05	-42.5808	0.000193339	-26.3382	-3.46022e-05
-42.5045	-9.5383e-06	-42.5045	0.000213689	-26.2874	-0.000300793
-42.4282	3.14995e-05	-42.4282	0.00022341	-26.2366	-0.000476361
-42.3519	5.11754e-05	-42.3519	0.00022417	-26.1857	-0.000389315
-42.2755	4.88867e-05	-42.2755	0.000238002	-26.1349	-0.00015945
-42.1992	4.66289e-05	-42.1992	0.000268594	-26.0841	-7.46369e-06
-42.1229	5.30344e-05	-42.1229	0.000287988	-26.0332	2.3469e-05
-42.0466	5.01665e-05	-42.0466	0.000270295	-25.9824	3.87373e-05
-41.9703	2.23759e-05	-41.9703	0.00022617	-25.9316	6.57295e-05
-41.8939	-1.43292e-05	-41.8939	0.000191176	-25.8808	1.86167e-05
-41.8176	-2.56862e-05	-41.8176	0.000185808	-25.8299	-0.000111936
-41.7413	8.68038e-07	-41.7413	0.000199187	-25.7791	-0.000183603
-41.665	4.23488e-05	-41.665	0.000208808	-25.7283	-8.28858e-05
-41.5887	6.9091e-05	-41.5887	0.000202114	-25.6774	0.000106133
-41.5124	7.63186e-05	-41.5124	0.000177263	-25.6266	0.000189706
-41.436	7.82793e-05	-41.436	0.000138668	-25.5758	8.39942e-05
-41.3597	7.84868e-05	-41.3597	0.000102394	-25.5249	-0.00010279
-41.2834	6.21029e-05	-41.2834	9.61e-05	-25.4741	-0.000180832
-41.2071	2.31031e-05	-41.2071	0.000137292	-25.4233	-4.42693e-05
-41.1308	-1.44773e-05	-41.1308	0.000209015	-25.3724	0.00022844
-41.0544	-1.88543e-05	-41.0544	0.000266677	-25.3216	0.000405414
-40.9781	7.21426e-06	-40.9781	0.000275411	-25.2708	0.000291662
-40.9018	2.37411e-05	-40.9018	0.000239279	-25.2199	-5.00544e-05
-40.8255	2.75312e-06	-40.8255	0.000192465	-25.1691	-0.00031911
-40.7492	-3.15944e-05	-40.7492	0.000165499	-25.1183	-0.000299657
-40.6728	-2.82706e-05	-40.6728	0.000163498	-25.0674	-0.000123851
-40.5965	2.88724e-05	-40.5965	0.000174316	-25.0166	-0.000103633
-40.5202	0.000101558	-40.5202	0.000189243	-24.9658	-0.000315076
-40.4439	0.000141219	-40.4439	0.00020823	-24.9149	-0.000494947
-40.3676	0.000134905	-40.3676	0.000226223	-24.8641	-0.0004011
-40.2912	9.95186e-05	-40.2912	0.000225652	-24.8133	-0.000134994
-40.2149	5.05285e-05	-40.2149	0.000193781	-24.7624	1.70739e-05
-40.1386	-1.8825e-06	-40.1386	0.000146447	-24.7116	-2.61836e-05
-40.0623	-3.53019e-05	-40.0623	0.000122243	-24.6608	-7.41563e-05
-39.986	-2.37245e-05	-39.986	0.000144794	-24.6099	2.92373e-05
-39.9096	2.75574e-05	-39.9096	0.000195418	-24.5591	0.00020418
-39.8333	7.5455e-05	-39.8333	0.000230927	-24.5083	0.000296178
-39.757	8.24137e-05	-39.757	0.000226798	-24.4574	0.000297915
-39.6807	5.80493e-05	-39.6807	0.000196321	-24.4066	0.000305208
-39.6044	4.53276e-05	-39.6044	0.000169257	-24.3558	0.000339066
-39.5281	6.99391e-05	-39.5281	0.000160911	-24.3049	0.000337914
-39.4517	0.000113546	-39.4517	0.000164423	-24.2541	0.000289195
-39.3754	0.000134726	-39.3754	0.000164864	-24.2033	0.000245084
-39.2991	0.000109072	-39.2991	0.000154375	-24.1524	0.000211694
-39.2228	5.21802e-05	-39.2228	0.000137715	-24.1016	0.000140702
-39.1465	9.91816e-06	-39.1465	0.000129565	-24.0508	5.06175e-05
-39.0701	2.03973e-05	-39.0701	0.00014479	-23.9999	3.49543e-05
-38.9938	7.58572e-05	-38.9938	0.000184751	-23.9491	9.35304e-05
-38.9175	0.00012666	-38.9175	0.000231345	-23.8983	7.17072e-05
-38.8412	0.000133583	-38.8412	0.000258203	-23.8475	-0.000125114
-38.7649	0.000110292	-38.7649	0.000250701	-23.7966	-0.000333551
-38.6885	9.87847e-05	-38.6885	0.000215665	-23.7458	-0.000290379
-38.6122	0.00010814	-38.6122	0.000173613	-23.695	2.2973e-05
-38.5359	0.000102799	-38.5359	0.000144543	-23.6441	0.000324342
-38.4596	5.84236e-05	-38.4596	0.000139388	-23.5933	0.000353819
-38.3833	3.59918e-06	-38.3833	0.000157309	-23.5425	0.000152614
-38.3069	-1.49993e-05	-38.3069	0.000185304	-23.4916	-3.51041e-05
-38.2306	6.056e-06	-38.2306	0.000204231	-23.4408	-5.91362e-05
-38.1543	2.58139e-05	-38.1543	0.000204366	-23.39	1.65017e-05
-38.078	1.45416e-05	-38.078	0.000197286	-23.3391	5.00551e-05
-38.0017	-1.47506e-05	-38.0017	0.000204455	-23.2883	-2.89437e-06
-37.9253	-3.41755e-05	-37.9253	0.000228287	-23.2375	-6.03303e-05
-37.849	-3.77842e-05	-37.849	0.000241978	-23.1866	-2.39799e-05
-37.7727	-3.78492e-05	-37.7727	0.00021951	-23.1358	9.08055e-05
-37.6964	-3.8158e-05	-37.6964	0.000172993	-23.085	0.00014175
-37.6201	-2.75868e-05	-37.6201	0.000145362	-23.0341	8.46018e-06
-37.5438	1.97814e-06	-37.5438	0.000162172	-22.9833	-0.000245751
-37.4674	4.15372e-05	-37.4674	0.000205078	-22.9325	-0.000422151
-37.3911	7.0478e-05	-37.3911	0.000240942	-22.8816	-0.00042023
-37.3148	7.3879e-05	-37.3148	0.000260231	-22.8308	-0.000347793
-37.2385	5.64058e-05	-37.2385	0.000269112	-22.78	-0.000346532
-37.1622	3.94059e-05	-37.1622	0.000258478	-22.7291	-0.000395053
-37.0858	3.89839e-05	-37.0858	0.000212411	-22.6783	-0.000386562
-37.0095	4.66756e-05	-37.0095	0.000148577	-22.6275	-0.000333235
-36.9332	4.04332e-05	-36.9332	0.000117482	-22.5766	-0.000342623
-36.8569	1.66321e-05	-36.8569	0.000144802	-22.5258	-0.000407815
-36.7806	-1.61633e-06	-36.7806	0.000197849	-22.475	-0.00039344
-36.7042	3.59975e-06	-36.7042	0.000230698	-22.4241	-0.000276119
-36.6279	1.66714e-05	-36.6279	0.000242881	-22.3733	-0.000230099
-36.5516	7.25437e-06	-36.5516	0.000263915	-22.3225	-0.000360592
-36.4753	-2.77499e-05	-36.4753	0.000292632	-22.2716	-0.000485304
-36.399	-5.7264e-05	-36.399	0.000291878	-22.2208	-0.000353024
-36.3226	-5.25688e-05	-36.3226	0.00024929	-22.17	-1.95206e-05
-36.2463	-1.8224e-05	-36.2463	0.000207067	-22.1191	0.000183265
-36.17	1.7019e-05	-36.17	0.000210202	-22.0683	7.27241e-05
-36.0937	3.04009e-05	-36.0937	0.000248304	-22.0175	-0.000149124
-36.0174	2.20003e-05	-36.0174	0.000274054	-21.9666	-0.000164802
-35.941	8.86799e-06	-35.941	0.000266621	-21.9158	6.35958e-05
-35.8647	6.95041e-06	-35.8647	0.000251077	-21.865	0.000281893
-35.7884	1.5324e-05	-35.7884	0.000258408	-21.8142	0.000279627
-35.7121	1.83264e-05	-35.7121	0.000288623	-21.7633	0.000123884
-35.6358	7.75235e-06	-35.6358	0.000316571	-21.7125	3.23751e-05
-35.5595	-1.7598e-06	-35.5595	0.000318619	-21.6617	8.51211e-05
-35.4831	9.20949e-06	-35.4831	0.000290645	-21.6108	0.000136465
-35.4068	3.42386e-05	-35.4068	0.000253061	-21.56	2.65097e-05
-35.3305	4.55143e-05	-35.3305	0.000240731	-21.5092	-0.000175484
-35.2542	3.21771e-05	-35.2542	0.000273849	-21.4583	-0.000221104
-35.1779	1.53322e-05	-35.1779	0.00033256	-21.4075	2.56687e-06
-35.1015	1.47889e-05	-35.1015	0.000371109	-21.3567	0.000292152
-35.0252	1.93867e-05	-35.0252	0.000363529	-21.3058	0.000351978
-34.9489	8.58533e-06	-34.9489	0.000327184	-21.255	0.00016253
-34.8726	-9.97831e-06	-34.8726	0.000297508	-21.2042	1.00475e-05
-34.7963	-8.93294e-06	-34.7963	0.000291281	-21.1533	0.000133101
-34.7199	1.70288e-05	-34.7199	0.000302002	-21.1025	0.000447375
-34.6436	4.20203e-05	-34.6436	0.000318568	-21.0517	0.000672041
-34.5673	4.47946e-05	-34.5673	0.000334158	-21.0008	0.000637747
-34.491	3.24727e-05	-34.491	0.000343469	-20.95	0.000397064
-34.4147	2.10313e-05	-34.4147	0.000347064	-20.8992	0.000109234
-34.3383	1.13817e-05	-34.3383	0.000357493	-20.8483	-8.22912e-05
-34.262	-2.00761e-06	-34.262	0.000386423	-20.7975	-0.000104385
-34.1857	-1.2647e-05	-34.1857	0.000422721	-20.7467	-2.88103e-06
-34.1094	-8.90145e-06	-34.1094	0.0004372	-20.6958	7.08632e-05
-34.0331	6.48904e-06	-34.0331	0.000417918	-20.645	1.26917e-05
-33.9567	1.75188e-05	-33.9567	0.000391563	-20.5942	-9.53867e-05
-33.8804	1.39994e-05	-33.8804	0.000396665	-20.5433	-8.40105e-05
-33.8041	6.31492e-07	-33.8041	0.000436204	-20.4925	6.50749e-05
-33.7278	-1.11416e-05	-33.7278	0.000468265	-20.4417	0.000190636
-33.6515	-1.35597e-05	-33.6515	0.00045027	-20.3908	0.00019314
-33.5752	-7.85801e-06	-33.5752	0.000387288	-20.34	0.000182691
-33.4988	-5.27708e-06	-33.4988	0.000327822	-20.2892	0.000298291
-33.4225	-1.81663e-05	-33.4225	0.000311843	-20.2383	0.00046913
-33.3462	-4.29469e-05	-33.3462	0.000332826	-20.1875	0.000486388
-33.2699	-5.7598e-05	-33.2699	0.000356885	-20.1367	0.000288954
-33.1936	-4.59745e-05	-33.1936	0.000368739	-20.0858	5.28405e-05
-33.1172	-2.02377e-05	-33.1172	0.000381995	-20.035	-3.07448e-05
-33.0409	-7.16207e-06	-33.0409	0.000405541	-19.9842	3.08148e-05
-32.9646	-1.41883e-05	-32.9646	0.000422384	-19.9333	9.34729e-05
-32.8883	-2.24329e-05	-32.8883	0.000415918	-19.8825	7.93277e-05
-32.812	-1.48972e-05	-32.812	0.000402124	-19.8317	3.44307e-05
-32.7356	1.72303e-06	-32.7356	0.000413376	-19.7809	1.34973e-05
-32.6593	9.44244e-06	-32.6593	0.000453734	-19.73	8.65703e-07
-32.583	3.5961e-06	-32.583	0.000491761	-19.6792	-2.86992e-05
-32.5067	-3.05141e-06	-32.5067	0.000501183	-19.6284	-4.19699e-05
-32.4304	2.86405e-06	-32.4304	0.000489454	-19.5775	-1.23429e-06
-32.354	1.89847e-05	-32.354	0.000478392	-19.5267	4.91028e-05
-32.2777	2.68076e-05	-32.2777	0.000474849	-19.4759	2.74274e-05
-32.2014	9.67185e-06	-32.2014	0.000473658	-19.425	-5.06499e-05
-32.1251	-2.36113e-05	-32.1251	0.000473621	-19.3742	-7.05768e-05
-32.0488	-3.88498e-05	-32.0488	0.000471768	-19.3234	1.01993e-05
-31.9724	-1.38966e-05	-31.9724	0.000453169	-19.2725	6.62816e-05
-31.8961	2.64778e-05	-31.8961	0.00041056	-19.2217	-4.13568e-05
-31.8198	3.42282e-05	-31.8198	0.000370339	-19.1709	-0.000256565
-31.7435	3.2884e-06	-31.7435	0.000372129	-19.12	-0.000380639
-31.6672	-1.33007e-05	-31.6672	0.000415532	-19.0692	-0.000328136
-31.5908	2.75306e-05	-31.5908	0.000450727	-19.0184	-0.000214573
-31.5145	9.07587e-05	-31.5145	0.000436939	-18.9675	-0.000158511
-31.4382	9.73578e-05	-31.4382	0.000393071	-18.9167	-0.000116878
-31.3619	2.49614e-05	-31.3619	0.000370886	-18.8659	2.41439e-06
-31.2856	-5.86899e-05	-31.2856	0.000389012	-18.815	0.000162411
-31.2093	-7.60499e-05	-31.2093	0.000417034	-18.7642	0.000250557
-31.1329	-2.82238e-05	-31.1329	0.000422879	-18.7134	0.000252945
-31.0566	1.81869e-05	-31.0566	0.000411528	-18.6625	0.000244755
-30.9803	1.57958e-05	-30.9803	0.00040738	-18.6117	0.000234402
-30.904	-2.03141e-05	-30.904	0.000415834	-18.5609	0.000163264
-30.8277	-4.98877e-05	-30.8277	0.000418527	-18.51	7.38886e-05
-30.7513	-5.73973e-05	-30.7513	0.000400012	-18.4592	0.000123984
-30.675	-5.13495e-05	-30.675	0.000364884	-18.4084	0.000357089
-30.5987	-3.47187e-05	-30.5987	0.000328796	-18.3575	0.000576525
-30.5224	-1.74225e-06	-30.5224	0.000303046	-18.3067	0.000556093
-30.4461	3.70385e-05	-30.4461	0.000290401	-18.2559	0.000308719
-30.3697	4.93164e-05	-30.3697	0.000288196	-18.205	4.21578e-05
-30.2934	1.56973e-05	-30.2934	0.00029063	-18.1542	-0.000101978
-30.2171	-3.83516e-05	-30.2171	0.000291523	-18.1034	-0.000151594
-30.1408	-6.25745e-05	-30.1408	0.000288679	-18.0525	-0.000163509
-30.0645	-3.85616e-05	-30.0645	0.000283922	-18.0017	-0.000102309
-29.9881	-4.24478e-06	-29.9881	0.000276565	-17.9509	8.87846e-05
-29.9118	-1.02436e-05	-29.9118	0.000259537	-17.9	0.000359507
-29.8355	-5.73667e-05	-29.8355	0.000226898	-17.8492	0.000544654
-29.7592	-9.25787e-05	-29.7592	0.000185895	-17.7984	0.000482234
-29.6829	-7.03088e-05	-29.6829	0.000157004	-17.7475	0.000158631
-29.6065	-4.83251e-06	-29.6065	0.000157542	-17.6967	-0.000229965
-29.5302	4.81875e-05	-29.5302	0.000185146	-17.6459	-0.000399117
-29.4539	5.48588e-05	-29.4539	0.000219795	-17.5951	-0.000242132
-29.3776	3.43624e-05	-29.3776	0.000241773	-17.5442	2.82133e-05
-29.3013	2.69698e-05	-29.3013	0.000244968	-17.4934	9.09104e-05
-29.225	4.38346e-05	-29.225	0.000234095	-17.4426	-0.000113415
-29.1486	5.88154e-05	-29.1486	0.000216358	-17.3917	-0.000317092
-29.0723	4.72326e-05	-29.0723	0.000199673	-17.3409	-0.000273666
-28.996	2.06624e-05	-28.996	0.000191367	-17.2901	-7.52845e-05
-28.9197	1.32744e-05	-28.9197	0.00018907	-17.2392	-2.54883e-05
-28.8434	3.54911e-05	-28.8434	0.000177242	-17.1884	-0.00024151
-28.767	5.53508e-05	-28.767	0.000146429	-17.1376	-0.000494984
-28.6907	3.77724e-05	-28.6907	0.000116448	-17.0867	-0.000471369
-28.6144	-5.19902e-06	-28.6144	0.000122804	-17.0359	-0.000127832
-28.5381	-2.39821e-05	-28.5381	0.000169926	-16.9851	0.000243065
-28.4618	3.61967e-06	-28.4618	0.000213722	-16.9342	0.000301927
-28.3854	3.83009e-05	-28.3854	0.000210715	-16.8834	1.79912e-05
-28.3091	2.87498e-05	-28.3091	0.000176701	-16.8326	-0.000273336
-28.2328	-1.82285e-05	-28.2328	0.00017022	-16.7817	-0.000214859
-28.1565	-4.41836e-05	-28.1565	0.000213435	-16.7309	0.000156502
-28.0802	-1.51401e-05	-28.0802	0.000256397	-16.6801	0.000418866
-28.0038	3.66573e-05	-28.0038	0.000238614	-16.6292	0.000255625
-27.9275	5.93132e-05	-27.9275	0.00016841	-16.5784	-0.000150633
-27.8512	4.59949e-05	-27.8512	0.000114563	-16.5276	-0.000336699
-27.7749	3.03053e-05	-27.7749	0.000124255	-16.4767	-0.000116239
-27.6986	3.07565e-05	-27.6986	0.00017615	-16.4259	0.000254294
-27.6222	2.96907e-05	-27.6222	0.000219458	-16.3751	0.000472729
-27.5459	9.91004e-06	-27.5459	0.000233903	-16.3242	0.000544549
-27.4696	-1.31584e-05	-27.4696	0.0002352	-16.2734	0.000625648
-27.3933	-1.03826e-05	-27.3933	0.000239637	-16.2226	0.000687624
-27.317	2.26058e-05	-27.317	0.000247563	-16.1717	0.000557797
-27.2407	6.01537e-05	-27.2407	0.000256644	-16.1209	0.000239075
-27.1643	7.49057e-05	-27.1643	0.000268125	-16.0701	-3.43576e-05
-27.088	6.07407e-05	-27.088	0.000275384	-16.0192	-0.000113118
-27.0117	3.02593e-05	-27.0117	0.000264695	-15.9684	-0.000137116
-26.9354	-2.84766e-07	-26.9354	0.000237724	-15.9176	-0.000319727
-26.8591	-2.18052e-05	-26.8591	0.000220524	-15.8667	-0.000629942
-26.7827	-3.42019e-05	-26.7827	0.00023608	-15.8159	-0.000814525
-26.7064	-4.02773e-05	-26.7064	0.000273375	-15.7651	-0.000707078
-26.6301	-3.77042e-05	-26.6301	0.000297262	-15.7142	-0.000418331
-26.5538	-2.06705e-05	-26.5538	0.000288655	-15.6634	-0.000210051
-26.4775	6.93399e-06	-26.4775	0.0002632	-15.6126	-0.000232736
-26.4011	2.54669e-05	-26.4011	0.000247432	-15.5618	-0.000396808
-26.3248	1.64755e-05	-26.3248	0.000247568	-15.5109	-0.000477013
-26.2485	-1.32024e-05	-26.2485	0.000249893	-15.4601	-0.000347055
-26.1722	-3.36967e-05	-26.1722	0.000245047	-15.4093	-0.00012048
-26.0959	-2.36794e-05	-26.0959	0.000240129	-15.3584	-3.19044e-05
-26.0195	6.28979e-06	-26.0195	0.000245777	-15.3076	-0.000166928
-25.9432	2.75671e-05	-25.9432	0.000260548	-15.2568	-0.000365255
-25.8669	2.68871e-05	-25.8669	0.000274293	-15.2059	-0.000432403
-25.7906	1.9423e-05	-25.7906	0.000283294	-15.1551	-0.000381151
-25.7143	2.94128e-05	-25.7143	0.000294921	-15.1043	-0.000375255
-25.6379	6.35466e-05	-25.6379	0.000315586	-15.0534	-0.000473482
-25.5616	0.000103919	-25.5616	0.000338183	-15.0026	-0.000549406
-25.4853	0.000122217	-25.4853	0.000345639	-14.9518	-0.000477879
-25.409	0.000100547	-25.409	0.000327586	-14.9009	-0.000289088
-25.3327	4.59946e-05	-25.3327	0.000292193	-14.8501	-9.005e-05
-25.2564	-9.71756e-06	-25.2564	0.00026092	-14.7993	6.92489e-05
-25.18	-2.99976e-05	-25.18	0.000251819	-14.7484	0.00017399
-25.1037	-2.3826e-06	-25.1037	0.000267274	-14.6976	0.000165511
-25.0274	4.95992e-05	-25.0274	0.000295571	-14.6468	-2.94512e-06
-24.9511	8.79708e-05	-24.9511	0.000321567	-14.5959	-0.000246856
-24.8748	9.50929e-05	-24.8748	0.000335463	-14.5451	-0.000381278
-24.7984	8.2739e-05	-24.7984	0.000334646	-14.4943	-0.00029585
-24.7221	6.69572e-05	-24.7221	0.00032206	-14.4434	-5.90907e-05
-24.6458	4.4985e-05	-24.6458	0.000304845	-14.3926	0.000150167
-24.5695	7.06971e-06	-24.5695	0.00029174	-14.3418	0.000183462
-24.4932	-3.51538e-05	-24.4932	0.000287741	-14.2909	2.67667e-05
-24.4168	-4.93609e-05	-24.4168	0.000290899	-14.2401	-0.00017184
-24.3405	-1.85239e-05	-24.3405	0.000296808	-14.1893	-0.000200718
-24.2642	3.48476e-05	-24.2642	0.000306053	-14.1384	6.90307e-06
-24.1879	7.1056e-05	-24.1879	0.000323209	-14.0876	0.000262126
-24.1116	7.45709e-05	-24.1116	0.000346997	-14.0368	0.000300286
-24.0352	6.27978e-05	-24.0352	0.000366294	-13.9859	7.98044e-05
-23.9589	5.68905e-05	-23.9589	0.000370762	-13.9351	-0.000188679
-23.8826	5.78389e-05	-23.8826	0.000362495	-13.8843	-0.000321068
-23.8063	5.42819e-05	-23.8063	0.000350939	-13.8334	-0.00034334
-23.73	4.03466e-05	-23.73	0.000338365	-13.7826	-0.000345844
-23.6536	1.69371e-05	-23.6536	0.000319866	-13.7318	-0.000299345
-23.5773	-1.42385e-05	-23.5773	0.000299611	-13.6809	-0.000147693
-23.501	-4.4804e-05	-23.501	0.000295206	-13.6301	1.42054e-05
-23.4247	-5.39712e-05	-23.4247	0.000315884	-13.5793	2.94627e-05
-23.3484	-2.59048e-05	-23.3484	0.000343591	-13.5285	-8.39942e-05
-23.2721	2.42429e-05	-23.2721	0.000350307	-13.4776	-0.000153688
-23.1957	5.59843e-05	-23.1957	0.000334256	-13.4268	-0.000115331
-23.1194	4.38876e-05	-23.1194	0.000324702	-13.376	-8.6445e-05
-23.0431	4.20012e-06	-23.0431	0.000345228	-13.3251	-0.000134188
-22.9668	-2.68656e-05	-22.9668	0.000384725	-13.2743	-0.000140559
-22.8905	-3.40609e-05	-22.8905	0.000414967	-13.2235	-1.34508e-07
-22.8141	-3.14983e-05	-22.8141	0.000426731	-13.1726	0.000184158
-22.7378	-3.45347e-05	-22.7378	0.000432507	-13.1218	0.000237833
-22.6615	-3.77192e-05	-22.6615	0.000437539	-13.071	0.000155811
-22.5852	-2.56827e-05	-22.5852	0.000428737	-13.0201	6.62304e-05
-22.5089	2.185e-06	-22.5089	0.000400102	-12.9693	2.01983e-05
-22.4325	2.55067e-05	-22.4325	0.000373578	-12.9185	-2.97533e-05
-22.3562	2.0999e-05	-22.3562	0.000378523	-12.8676	-7.61329e-05
-22.2799	-1.32382e-05	-22.2799	0.000414398	-12.8168	-4.88674e-05
-22.2036	-5.00098e-05	-22.2036	0.000447562	-12.766	2.76635e-05
-22.1273	-5.4087e-05	-22.1273	0.00044771	-12.7151	2.18104e-05
-22.0509	-1.81918e-05	-22.0509	0.000419391	-12.6643	-0.00012188
-21.9746	2.37752e-05	-21.9746	0.000394413	-12.6135	-0.000303489
-21.8983	2.99227e-05	-21.8983	0.000398746	-12.5626	-0.000403888
-21.822	-1.44119e-06	-21.822	0.000430409	-12.5118	-0.000386089
-21.7457	-2.87563e-05	-21.7457	0.000466371	-12.461	-0.000245278
-21.6693	-1.79578e-05	-21.6693	0.000487035	-12.4101	-1.65592e-05
-21.593	1.71821e-05	-21.593	0.000493017	-12.3593	0.000115163
-21.5167	3.79181e-05	-21.5167	0.000498005	-12.3085	-9.22097e-05
-21.4404	3.24735e-05	-21.4404	0.000507842	-12.2576	-0.000594304
-21.3641	2.48529e-05	-21.3641	0.000514309	-12.2068	-0.000966837
-21.2878	3.4647e-05	-21.2878	0.00051303	-12.156	-0.000852713
-21.2114	5.16076e-05	-21.2114	0.000516274	-12.1051	-0.00040297
-21.1351	5.90031e-05	-21.1351	0.000533527	-12.0543	-5.96606e-05
-21.0588	6.30692e-05	-21.0588	0.000545552	-12.0035	2.27244e-05
-20.9825	8.14803e-05	-20.9825	0.000521017	-11.9526	6.72985e-05
-20.9062	0.000111032	-20.9062	0.000465156	-11.9018	0.000193866
-20.8298	0.00012505	-20.8298	0.000427996	-11.851	0.000177566
-20.7535	0.000103983	-20.7535	0.000444975	-11.8001	-0.000154332
-20.6772	5.71271e-05	-20.6772	0.00048629	-11.7493	-0.00053593
-20.6009	1.18589e-05	-20.6009	0.000493165	-11.6985	-0.000536526
-20.5246	-1.11232e-05	-20.5246	0.000457691	-11.6476	-0.00012211
-20.4482	-1.1016e-05	-20.4482	0.000433639	-11.5968	0.000297706
-20.3719	-2.00303e-06	-20.3719	0.000461339	-11.546	0.000362323
-20.2956	3.42946e-06	-20.2956	0.00051363	-11.4952	0.000109674
-20.2193	9.74342e-06	-20.2193	0.00053644	-11.4443	-0.000178272
-20.143	3.31026e-05	-20.143	0.000519584	-11.3935	-0.000302941
-20.0666	7.37998e-05	-20.0666	0.000499011	-11.3427	-0.000250415
-19.9903	0.00010101	-19.9903	0.000501377	-11.2918	-0.000102638
-19.914	8.17194e-05	-19.914	0.000517873	-11.241	3.76187e-05
-19.8377	2.5956e-05	-19.8377	0.000531779	-11.1902	7.93104e-05
-19.7614	-1.49086e-05	-19.7614	0.000542269	-11.1393	-1.50636e-05
-19.685	-4.24681e-06	-19.685	0.00055276	-11.0885	-0.000206497
-19.6087	3.87882e-05	-19.6087	0.000559453	-11.0377	-0.00040123
-19.5324	6.56e-05	-19.5324	0.000563527	-10.9868	-0.000485546
-19.4561	5.38594e-05	-19.4561	0.000575574	-10.936	-0.000380804
-19.3798	2.23022e-05	-19.3798	0.000594649	-10.8852	-0.000132523
-19.3035	-6.67715e-07	-19.3035	0.000600982	-10.8343	8.20143e-05
-19.2271	-3.60406e-06	-19.2271	0.00058622	-10.7835	0.000132322
-19.1508	9.63416e-06	-19.1508	0.000573611	-10.7327	0.000112708
-19.0745	2.69066e-05	-19.0745	0.000584996	-10.6818	0.000220322
-18.9982	2.87987e-05	-18.9982	0.000600854	-10.631	0.000439164
-18.9219	1.72396e-06	-18.9219	0.000583871	-10.5802	0.000503549
-18.8455	-3.96387e-05	-18.8455	0.000539252	-10.5293	0.000265069
-18.7692	-5.76287e-05	-18.7692	0.00051791	-10.4785	-4.80397e-05
-18.6929	-3.31252e-05	-18.6929	0.000548978	-10.4277	-9.75085e-05
-18.6166	7.56155e-06	-18.6166	0.000597227	-10.3768	0.000118422
-18.5403	2.18056e-05	-18.5403	0.000607497	-10.326	0.000269383
-18.4639	7.35844e-07	-18.4639	0.000572879	-10.2752	0.000134394
-18.3876	-2.42777e-05	-18.3876	0.000535761	-10.2243	-0.000143645
-18.3113	-2.3486e-05	-18.3113	0.00053165	-10.1735	-0.000288672
-18.235	-1.57273e-06	-18.235	0.000555915	-10.1227	-0.000220404
-18.1587	1.57209e-05	-18.1587	0.000583891	-10.0718	-6.47047e-05
-18.0823	1.40157e-05	-18.0823	0.000602108	-10.021	5.38552e-05
-18.006	7.26919e-07	-18.006	0.000614	-9.97018	0.000103688
-17.9297	-9.14616e-06	-17.9297	0.0006284	-9.91934	8.6525e-05
-17.8534	-8.12171e-06	-17.8534	0.000648215	-9.86851	1.76931e-05
-17.7771	4.70008e-07	-17.7771	0.000663758	-9.81768	-3.31423e-05
-17.7007	6.91972e-06	-17.7007	0.000658611	-9.76684	9.65138e-06
-17.6244	2.13325e-06	-17.6244	0.000631581	-9.71601	0.000101633
-17.5481	-1.5658e-05	-17.5481	0.000608041	-9.66518	8.15342e-05
-17.4718	-3.93458e-05	-17.4718	0.000612924	-9.61435	-0.000136014
-17.3955	-5.85818e-05	-17.3955	0.00063479	-9.56351	-0.000416059
-17.3192	-6.70243e-05	-17.3192	0.000639672	-9.51268	-0.000527128
-17.2428	-6.50383e-05	-17.2428	0.000624754	-9.46185	-0.000399737
-17.1665	-5.77784e-05	-17.1665	0.000629412	-9.41102	-0.000183203
-17.0902	-5.09048e-05	-17.0902	0.00067522	-9.36018	-2.56525e-05
-17.0139	-4.5646e-05	-17.0139	0.000722195	-9.30935	0.000105595
-16.9376	-3.76635e-05	-16.9376	0.000718459	-9.25852	0.000293339
-16.8612	-2.33099e-05	-16.8612	0.000679386	-9.20769	0.000433387
-16.7849	-6.64539e-06	-16.7849	0.000674642	-9.15685	0.000309203
-16.7086	3.68883e-06	-16.7086	0.000731456	-9.10602	-5.38133e-05
-16.6323	4.64654e-06	-16.6323	0.000791295	-9.05519	-0.00029517
-16.556	6.87034e-07	-16.556	0.000785019	-9.00436	-0.000144069
-16.4796	-4.75956e-06	-16.4796	0.000721472	-8.95352	0.000173158
-16.4033	-1.25816e-05	-16.4033	0.000669189	-8.90269	0.00018493
-16.327	-1.96573e-05	-16.327	0.000666942	-8.85186	-0.000177662
-16.2507	-1.53893e-05	-16.2507	0.000690124	-8.80103	-0.000448655
-16.1744	5.06019e-06	-16.1744	0.000703534	-8.75019	-0.00025183
-16.098	2.86755e-05	-16.098	0.000708564	-8.69936	0.000171335
-16.0217	3.54886e-05	-16.0217	0.000722482	-8.64853	0.000280325
-15.9454	2.13945e-05	-15.9454	0.00074026	-8.5977	-4.48462e-05
-15.8691	2.87225e-06	-15.8691	0.000744651	-8.54686	-0.000372186
-15.7928	-1.42914e-06	-15.7928	0.000741117	-8.49603	-0.000295311
-15.7164	1.17395e-05	-15.7164	0.000753793	-8.4452	0.000110056
-15.6401	2.96185e-05	-15.6401	0.000785883	-8.39437	0.000482348
-15.5638	3.3181e-05	-15.5638	0.000807842	-8.34353	0.000611902
-15.4875	9.48819e-06	-15.4875	0.000795415	-8.2927	0.000535732
-15.4112	-3.42824e-05	-15.4112	0.000764501	-8.24187	0.000348207
-15.3349	-6.69911e-05	-15.3349	0.000753879	-8.19104	0.000119463
-15.2585	-5.66114e-05	-15.2585	0.000779236	-8.1402	-4.57445e-05
-15.1822	-5.64448e-06	-15.1822	0.000817679	-8.08937	-5.13726e-05
-15.1059	4.55326e-05	-15.1059	0.000838087	-8.03854	6.05797e-05
-15.0296	6.11072e-05	-15.0296	0.00083545	-7.98771	0.000141845
-14.9533	4.88215e-05	-14.9533	0.000828826	-7.93687	0.00012552
-14.8769	4.37188e-05	-14.8769	0.000831588	-7.88604	8.60111e-05
-14.8006	5.73932e-05	-14.8006	0.000834414	-7.83521	9.18366e-05
-14.7243	6.17928e-05	-14.7243	0.000821604	-7.78438	0.000108211
-14.648	2.97726e-05	-14.648	0.000797975	-7.73354	9.64323e-05
-14.5717	-2.28442e-05	-14.5717	0.000789438	-7.68271	0.000105245
-14.4953	-5.00738e-05	-14.4953	0.000813136	-7.63188	0.000174356
-14.419	-2.69745e-05	-14.419	0.00085372	-7.58105	0.000226156
-14.3427	2.38125e-05	-14.3427	0.000878205	-7.53021	0.000174896
-14.2664	5.82407e-05	-14.2664	0.000873109	-7.47938	0.000105797
-14.1901	5.49215e-05	-14.1901	0.000856659	-7.42855	0.000200034
-14.1137	2.90377e-05	-14.1137	0.000850838	-7.37772	0.00045494
-14.0374	9.23864e-06	-14.0374	0.000853023	-7.32688	0.000616492
-13.9611	9.37389e-06	-13.9611	0.000846888	-7.27605	0.000484492
-13.8848	2.29935e-05	-13.8848	0.000833878	-7.22522	0.000195646
-13.8085	3.74534e-05	-13.8085	0.000834731	-7.17439	6.93288e-05
-13.7321	4.64587e-05	-13.7321	0.000856109	-7.12355	0.000196534
-13.6558	5.01916e-05	-13.6558	0.000874758	-7.07272	0.000324968
-13.5795	4.99954e-05	-13.5795	0.000869634	-7.02189	0.000196686
-13.5032	4.64843e-05	-13.5032	0.000857549	-6.97106	-0.000118062
-13.4269	4.03259e-05	-13.4269	0.000874552	-6.92022	-0.000322241
-13.3506	3.24119e-05	-13.3506	0.000922923	-6.86939	-0.000262429
-13.2742	2.49414e-05	-13.2742	0.000960167	-6.81856	-7.70391e-05
-13.1979	2.29713e-05	-13.1979	0.00095161	-6.76773	2.18725e-05
-13.1216	3.03812e-05	-13.1216	0.000916712	-6.71689	8.82184e-06
-13.0453	4.1681e-05	-13.0453	0.00090566	-6.66606	3.62146e-05
-12.969	4.38368e-05	-12.969	0.000938991	-6.61523	0.00022451
-12.8926	3.23612e-05	-12.8926	0.000989194	-6.5644	0.000520143
-12.8163	1.98835e-05	-12.8163	0.00102	-6.51356	0.00074346
-12.74	1.88348e-05	-12.74	0.00102	-6.46273	0.000747268
-12.6637	2.00435e-05	-12.6637	0.001	-6.4119	0.000539161
-12.5874	3.96501e-06	-12.5874	0.000992695	-6.36107	0.000260283
-12.511	-2.43423e-05	-12.511	0.000996817	-6.31023	3.31421e-05
-12.4347	-3.05165e-05	-12.4347	0.00102	-6.2594	-0.000153238
-12.3584	6.05203e-06	-12.3584	0.00105	-6.20857	-0.000362179
-12.2821	5.85523e-05	-12.2821	0.00106	-6.15774	-0.000534526
-12.2058	8.07257e-05	-12.2058	0.00105	-6.1069	-0.000500846
-12.1294	6.27438e-05	-12.1294	0.00104	-6.05607	-0.000218379
-12.0531	3.83542e-05	-12.0531	0.00103	-6.00524	0.000100349
-11.9768	3.50157e-05	-11.9768	0.00103	-5.95441	0.000200504
-11.9005	3.89657e-05	-11.9005	0.00102	-5.90357	7.66136e-05
-11.8242	2.1686e-05	-11.8242	0.00103	-5.85274	-6.33878e-05
-11.7478	-1.49768e-05	-11.7478	0.00106	-5.80191	-9.74457e-05
-11.6715	-3.87229e-05	-11.6715	0.00112	-5.75108	-0.000110173
-11.5952	-2.64598e-05	-11.5952	0.00115	-5.70024	-0.000193931
-11.5189	1.22552e-05	-11.5189	0.00114	-5.64941	-0.000283299
-11.4426	5.12244e-05	-11.4426	0.00113	-5.59858	-0.000282998
-11.3663	7.30025e-05	-11.3663	0.00115	-5.54775	-0.000249449
-11.2899	7.52644e-05	-11.2899	0.00116	-5.49691	-0.000306342
-11.2136	6.48321e-05	-11.2136	0.00114	-5.44608	-0.00043003
-11.1373	5.35473e-05	-11.1373	0.00113	-5.39525	-0.000469208
-11.061	5.20549e-05	-11.061	0.00118	-5.34442	-0.000387055
-10.9847	5.7983e-05	-10.9847	0.00127	-5.29358	-0.000343465
-10.9083	5.40451e-05	-10.9083	0.00131	-5.24275	-0.000467529
-10.832	2.77642e-05	-10.832	0.00128	-5.19192	-0.000646391
-10.7557	-7.05272e-06	-10.7557	0.00121	-5.14109	-0.000646885
-10.6794	-1.88215e-05	-10.6794	0.00121	-5.09025	-0.000412421
-10.6031	5.75482e-06	-10.6031	0.00127	-5.03942	-0.000135788
-10.5267	4.00177e-05	-10.5267	0.00133	-4.98859	-2.20695e-05
-10.4504	4.14791e-05	-10.4504	0.00133	-4.93776	-6.16941e-05
-10.3741	-1.15725e-06	-10.3741	0.00131	-4.88692	-9.39095e-05
-10.2978	-5.32421e-05	-10.2978	0.0013	-4.83609	-4.54347e-05
-10.2215	-7.21596e-05	-10.2215	0.00133	-4.78526	-2.18623e-05
-10.1451	-5.40385e-05	-10.1451	0.00135	-4.73443	-0.000142753
-10.0688	-3.22642e-05	-10.0688	0.00135	-4.68359	-0.000347024
-9.99251	-3.16552e-05	-9.99251	0.00131	-4.63276	-0.000436752
-9.91619	-4.02701e-05	-9.91619	0.00128	-4.58193	-0.00031607
-9.83987	-3.53474e-05	-9.83987	0.00129	-4.5311	-0.000119551
-9.76355	-2.22711e-05	-9.76355	0.00133	-4.48026	-5.28853e-05
-9.68723	-2.6474e-05	-9.68723	0.00137	-4.42943	-0.000137952
-9.61091	-4.95516e-05	-9.61091	0.00138	-4.3786	-0.000188728
-9.53459	-5.87377e-05	-9.53459	0.00138	-4.32777	-5.32777e-05
-9.45827	-3.21827e-05	-9.45827	0.00139	-4.27693	0.000190392
-9.38195	3.95412e-06	-9.38195	0.00143	-4.2261	0.000337826
-9.30563	4.97539e-06	-9.30563	0.00146	-4.17527	0.000317033
-9.22931	-3.3294e-05	-9.22931	0.00147	-4.12444	0.000254703
-9.15299	-6.77424e-05	-9.15299	0.00146	-4.0736	0.000272646
-9.07667	-6.19532e-05	-9.07667	0.00146	-4.02277	0.000314276
-9.00036	-2.61034e-05	-9.00036	0.00147	-3.97194	0.000253174
-8.92404	5.1736e-06	-8.92404	0.00148	-3.92111	0.000120784
-8.84772	1.56502e-05	-8.84772	0.00147	-3.87027	0.000103255
-8.7714	1.23066e-05	-8.7714	0.00146	-3.81944	0.000288111
-8.69508	1.11159e-06	-8.69508	0.00144	-3.76861	0.000521481
-8.61876	-1.77497e-05	-8.61876	0.00144	-3.71778	0.000595871
-8.54244	-3.28004e-05	-8.54244	0.00147	-3.66694	0.000513892
-8.46612	-2.37537e-05	-8.46612	0.00155	-3.61611	0.000463802
-8.3898	9.42479e-06	-8.3898	0.00161	-3.56528	0.000561183
-8.31348	3.58739e-05	-8.31348	0.00162	-3.51445	0.000728859
-8.23716	2.70187e-05	-8.23716	0.00157	-3.46361	0.000847572
-8.16084	-7.45702e-06	-8.16084	0.00154	-3.41278	0.000916224
-8.08452	-3.11219e-05	-8.08452	0.00158	-3.36195	0.00101
-8.00821	-2.5086e-05	-8.00821	0.00165	-3.31112	0.00114
-7.93189	-6.62071e-06	-7.93189	0.00169	-3.26028	0.00127
-7.85557	-2.0864e-06	-7.85557	0.00168	-3.20945	0.00139
-7.77925	-1.45628e-05	-7.77925	0.00166	-3.15862	0.00147
-7.70293	-2.54783e-05	-7.70293	0.00168	-3.10779	0.00148
-7.62661	-1.96085e-05	-7.62661	0.00172	-3.05695	0.00146
-7.55029	9.78744e-07	-7.55029	0.00174	-3.00612	0.00152
-7.47397	2.36e-05	-7.47397	0.00173	-2.95529	0.0018
-7.39765	3.61092e-05	-7.39765	0.00173	-2.90446	0.00221
-7.32133	3.27197e-05	-7.32133	0.00178	-2.85362	0.00252
-7.24501	1.85049e-05	-7.24501	0.00184	-2.80279	0.00254
-7.16869	1.03811e-05	-7.16869	0.00188	-2.75196	0.00232
-7.09237	2.42258e-05	-7.09237	0.00188	-2.70113	0.00208
-7.01606	5.42976e-05	-7.01606	0.00186	-2.65029	0.00199
-6.93974	7.24491e-05	-6.93974	0.00186	-2.59946	0.00206
-6.86342	5.88418e-05	-6.86342	0.00189	-2.54863	0.00224
-6.7871	3.1566e-05	-6.7871	0.00192	-2.4978	0.00242
-6.71078	3.22004e-05	-6.71078	0.00193	-2.44696	0.00255
-6.63446	7.62961e-05	-6.63446	0.00194	-2.39613	0.00269
-6.55814	0.000130084	-6.55814	0.00196	-2.3453	0.0029
-6.48182	0.000149013	-6.48182	0.00201	-2.29447	0.00319
-6.4055	0.000132494	-6.4055	0.00205	-2.24363	0.00342
-6.32918	0.000122012	-6.32918	0.00207	-2.1928	0.00351
-6.25286	0.000143077	-6.25286	0.00207	-2.14197	0.00353
-6.17654	0.000170013	-6.17654	0.00208	-2.09114	0.00366
-6.10022	0.000163428	-6.10022	0.00212	-2.0403	0.00401
-6.02391	0.000128908	-6.02391	0.00218	-1.98947	0.00448
-5.94759	0.000114514	-5.94759	0.00221	-1.93864	0.00487
-5.87127	0.000149633	-5.87127	0.00221	-1.88781	0.00503
-5.79495	0.0002084	-5.79495	0.00219	-1.83697	0.00501
-5.71863	0.000244589	-5.71863	0.0022	-1.78614	0.00501
-5.64231	0.000247808	-5.64231	0.00225	-1.73531	0.00514
-5.56599	0.000248858	-5.56599	0.00232	-1.68448	0.00536
-5.48967	0.00027516	-5.48967	0.00238	-1.63364	0.00553
-5.41335	0.000316819	-5.41335	0.0024	-1.58281	0.00562
-5.33703	0.000339541	-5.33703	0.00238	-1.53198	0.00571
-5.26071	0.000322045	-5.26071	0.00237	-1.48115	0.00587
-5.18439	0.000277324	-5.18439	0.00238	-1.43031	0.0061
-5.10807	0.000241561	-5.10807	0.00243	-1.37948	0.00642
-5.03175	0.000243375	-5.03175	0.0025	-1.32865	0.00688
-4.95544	0.000280675	-4.95544	0.00255	-1.27782	0.00737
-4.87912	0.000327455	-4.87912	0.00256	-1.22698	0.00769
-4.8028	0.000363648	-4.8028	0.00257	-1.17615	0.00771
-4.72648	0.000392153	-4.72648	0.00261	-1.12532	0.00765
-4.65016	0.000422233	-4.65016	0.00267	-1.07449	0.00775
-4.57384	0.000447108	-4.57384	0.00272	-1.02365	0.00803
-4.49752	0.000453584	-4.49752	0.00273	-0.97282	0.00834
-4.4212	0.000449932	-4.4212	0.00273	-0.92199	0.00862
-4.34488	0.000463749	-4.34488	0.00277	-0.87116	0.009
-4.26856	0.000505761	-4.26856	0.00285	-0.82032	0.00955
-4.19224	0.000552935	-4.19224	0.00291	-0.76949	0.01015
-4.11592	0.000579362	-4.11592	0.00295	-0.71866	0.01065
-4.0396	0.000590506	-4.0396	0.00297	-0.66783	0.01101
-3.96329	0.000610663	-3.96329	0.00302	-0.61699	0.01127
-3.88697	0.000644926	-3.88697	0.0031	-0.56616	0.01152
-3.81065	0.000672923	-3.81065	0.00316	-0.51533	0.01191
-3.73433	0.000679769	-3.73433	0.00319	-0.46449	0.01252
-3.65801	0.000676265	-3.65801	0.0032	-0.41366	0.01328
-3.58169	0.000683634	-3.58169	0.00324	-0.36283	0.01404
-3.50537	0.000709942	-3.50537	0.00331	-0.312	0.01482
-3.42905	0.000746367	-3.42905	0.00338	-0.26116	0.01571
-3.35273	0.000777681	-3.35273	0.00343	-0.21033	0.01662
-3.27641	0.000793307	-3.27641	0.00344	-0.1595	0.01736
-3.20009	0.000798099	-3.20009	0.00346	-0.10867	0.0179
-3.12377	0.000815662	-3.12377	0.00352	-0.05783	0.01847
-3.04745	0.000868507	-3.04745	0.00359	-0.007	0.01919
-2.97114	0.000947215	-2.97114	0.00366	0.04383	0.01992
-2.89482	0.00101	-2.89482	0.0037	0.09466	0.0206
-2.8185	0.00103	-2.8185	0.00375	0.1455	0.02136
-2.74218	0.00103	-2.74218	0.0038	0.19633	0.02228
-2.66586	0.00105	-2.66586	0.00385	0.24716	0.02327
-2.58954	0.0011	-2.58954	0.00389	0.29799	0.02434
-2.51322	0.00115	-2.51322	0.00394	0.34883	0.02572
-2.4369	0.00119	-2.4369	0.00404	0.39966	0.02735
-2.36058	0.00122	-2.36058	0.00415	0.45049	0.02872
-2.28426	0.00128	-2.28426	0.00427	0.50132	0.02958
-2.20794	0.00135	-2.20794	0.00434	0.55215	0.03048
-2.13162	0.0014	-2.13162	0.00438	0.60299	0.03204
-2.0553	0.00142	-2.0553	0.00441	0.65382	0.03397
-1.97899	0.00142	-1.97899	0.00445	0.70465	0.03555
-1.90267	0.00148	-1.90267	0.00453	0.75548	0.03697
-1.82635	0.00157	-1.82635	0.00464	0.80632	0.03914
-1.75003	0.00166	-1.75003	0.00475	0.85715	0.0421
-1.67371	0.0017	-1.67371	0.00484	0.90798	0.04466
-1.59739	0.00172	-1.59739	0.00491	0.95881	0.04599
-1.52107	0.00178	-1.52107	0.00499	1.00965	0.04652
-1.44475	0.00188	-1.44475	0.00509	1.06048	0.04674
-1.36843	0.00197	-1.36843	0.00521	1.11131	0.04644
-1.29211	0.00202	-1.29211	0.0053	1.16215	0.04635
-1.21579	0.00203	-1.21579	0.00538	1.21298	0.04911
-1.13947	0.00207	-1.13947	0.00549	1.26381	0.05623
-1.06315	0.00215	-1.06315	0.00562	1.31464	0.06425
-0.98684	0.00226	-0.98684	0.00577	1.36548	0.06674
-0.91052	0.00237	-0.91052	0.00589	1.41631	0.06123
-0.8342	0.00248	-0.8342	0.00599	1.46714	0.05262
-0.75788	0.00258	-0.75788	0.00611	1.51797	0.04795
-0.68156	0.00267	-0.68156	0.00628	1.56881	0.04898
-0.60524	0.00275	-0.60524	0.00645	1.61964	0.0516
-0.52892	0.00284	-0.52892	0.00661	1.67047	0.05189
-0.4526	0.00294	-0.4526	0.00675	1.7213	0.05021
-0.37628	0.00305	-0.37628	0.00691	1.77214	0.04916
-0.29996	0.00316	-0.29996	0.00711	1.82297	0.04964
-0.22364	0.00327	-0.22364	0.00733	1.8738	0.05066
-0.14732	0.00339	-0.14732	0.00753	1.92463	0.05165
-0.071	0.00352	-0.071	0.00771	1.97547	0.05317
0.00531	0.00365	0.00531	0.00789	2.0263	0.05534
0.08163	0.00378	0.08163	0.0081	2.07713	0.05723
0.15795	0.00391	0.15795	0.00835	2.12796	0.05812
0.23427	0.00406	0.23427	0.00866	2.1788	0.05851
0.31059	0.00422	0.31059	0.00899	2.22963	0.05931
0.38691	0.00439	0.38691	0.00934	2.28046	0.06056
0.46323	0.00457	0.46323	0.00965	2.33129	0.06161
0.53955	0.00473	0.53955	0.00989	2.38213	0.06221
0.61587	0.00489	0.61587	0.01004	2.43296	0.06288
0.69219	0.0051	0.69219	0.01014	2.48379	0.06418
0.76851	0.00535	0.76851	0.01026	2.53462	0.06602
0.84483	0.00559	0.84483	0.01043	2.58546	0.06787
0.92115	0.00579	0.92115	0.01066	2.63629	0.06949
0.99747	0.00599	0.99747	0.01087	2.68712	0.07109
1.07378	0.00629	1.07378	0.01102	2.73795	0.07298
1.1501	0.00666	1.1501	0.01109	2.78879	0.07509
1.22642	0.00696	1.22642	0.01111	2.83962	0.07708
1.30274	0.00711	1.30274	0.01113	2.89045	0.07885
1.37906	0.00715	1.37906	0.01122	2.94128	0.08063
1.45538	0.00724	1.45538	0.01137	2.99212	0.08276
1.5317	0.00742	1.5317	0.01156	3.04295	0.08522
1.60802	0.00765	1.60802	0.01176	3.09378	0.08771
1.68434	0.00788	1.68434	0.01196	3.14461	0.09004
1.76066	0.00812	1.76066	0.01218	3.19545	0.09234
1.83698	0.0084	1.83698	0.01243	3.24628	0.09479
1.9133	0.00868	1.9133	0.0127	3.29711	0.09745
1.98961	0.00892	1.98961	0.01296	3.34794	0.10025
2.06593	0.00914	2.06593	0.01321	3.39878	0.1031
2.14225	0.00938	2.14225	0.01347	3.44961	0.10594
2.21857	0.00965	2.21857	0.01373	3.50044	0.10876
2.29489	0.0099	2.29489	0.01402	3.55127	0.11161
2.37121	0.01012	2.37121	0.01433	3.60211	0.11458
2.44753	0.01035	2.44753	0.01467	3.65294	0.11764
2.52385	0.01064	2.52385	0.01504	3.70377	0.12068
2.60017	0.01099	2.60017	0.01541	3.7546	0.12365
2.67649	0.01134	2.67649	0.01578	3.80544	0.1266
2.75281	0.01165	2.75281	0.01614	3.85627	0.12966
2.82913	0.01194	2.82913	0.01654	3.9071	0.13283
2.90545	0.01224	2.90545	0.01697	3.95793	0.13615
2.98177	0.01256	2.98177	0.01744	4.00877	0.13966
3.05808	0.01289	3.05808	0.01792	4.0596	0.14338
3.1344	0.01321	3.1344	0.01839	4.11043	0.14709
3.21072	0.01351	3.21072	0.01888	4.16126	0.15057
3.28704	0.01381	3.28704	0.01939	4.2121	0.1539
3.36336	0.01412	3.36336	0.01994	4.26293	0.15745
3.43968	0.01444	3.43968	0.02054	4.31376	0.16138
3.516	0.01476	3.516	0.02114	4.36459	0.16538
3.59232	0.01506	3.59232	0.02174	4.41543	0.16897
3.66864	0.01534	3.66864	0.02236	4.46626	0.17203
3.74496	0.01562	3.74496	0.02303	4.51709	0.17485
3.82128	0.01588	3.82128	0.02376	4.56792	0.17758
3.8976	0.01613	3.8976	0.02451	4.61876	0.18002
3.97392	0.01635	3.97392	0.02527	4.66959	0.1819
4.05023	0.01656	4.05023	0.02603	4.72042	0.18335
4.12655	0.01677	4.12655	0.02685	4.77125	0.1847
4.20287	0.01698	4.20287	0.02775	4.82209	0.18599
4.27919	0.01721	4.27919	0.02873	4.87292	0.18691
4.35551	0.01741	4.35551	0.02976	4.92375	0.18727
4.43183	0.01758	4.43183	0.03082	4.97458	0.18741
4.50815	0.01772	4.50815	0.03191	5.02542	0.1877
4.58447	0.01787	4.58447	0.03304	5.07625	0.18804
4.66079	0.01803	4.66079	0.03422	5.12708	0.18797
4.73711	0.01818	4.73711	0.03543	5.17791	0.18739
4.81343	0.01828	4.81343	0.03667	5.22875	0.1868
4.88975	0.01835	4.88975	0.03799	5.27958	0.18668
4.96607	0.01841	4.96607	0.03942	5.33041	0.18687
5.04238	0.01846	5.04238	0.04095	5.38124	0.18677
5.1187	0.01852	5.1187	0.0425	5.43208	0.18614
5.19502	0.01858	5.19502	0.04408	5.48291	0.18535
5.27134	0.01862	5.27134	0.04573	5.53374	0.18494
5.34766	0.01862	5.34766	0.04751	5.58457	0.1851
5.42398	0.01856	5.42398	0.04938	5.63541	0.18565
5.5003	0.0185	5.5003	0.05128	5.68624	0.18635
5.57662	0.01849	5.57662	0.05321	5.73707	0.18709
5.65294	0.01852	5.65294	0.05521	5.7879	0.18797
5.72926	0.01852	5.72926	0.05733	5.83874	0.18905
5.80558	0.01845	5.80558	0.05953	5.88957	0.19016
5.8819	0.01831	5.8819	0.06179	5.9404	0.19094
5.95822	0.01817	5.95822	0.06412	5.99123	0.19111
6.03453	0.01806	6.03453	0.06657	6.04207	0.19064
6.11085	0.01796	6.11085	0.06911	6.0929	0.18958
6.18717	0.01784	6.18717	0.07167	6.14373	0.18788
6.26349	0.0177	6.26349	0.07419	6.19456	0.18537
6.33981	0.01752	6.33981	0.07665	6.2454	0.18214
6.41613	0.01733	6.41613	0.07904	6.29623	0.17854
6.49245	0.01712	6.49245	0.08124	6.34706	0.17485
6.56877	0.01692	6.56877	0.08309	6.39789	0.17101
6.64509	0.01673	6.64509	0.08442	6.44873	0.16694
6.72141	0.01655	6.72141	0.0851	6.49956	0.16277
6.79773	0.01639	6.79773	0.08508	6.55039	0.15876
6.87405	0.01624	6.87405	0.08433	6.60122	0.15493
6.95037	0.0161	6.95037	0.08292	6.65206	0.15108
7.02668	0.01596	7.02668	0.0809	6.70289	0.14718
7.103	0.01583	7.103	0.07839	6.75372	0.14344
7.17932	0.0157	7.17932	0.07552	6.80455	0.14008
7.25564	0.01559	7.25564	0.07243	6.85539	0.13703
7.33196	0.0155	7.33196	0.06928	6.90622	0.13412
7.40828	0.01542	7.40828	0.06612	6.95705	0.13129
7.4846	0.01539	7.4846	0.06299	7.00788	0.12862
7.56092	0.0154	7.56092	0.05992	7.05872	0.12612
7.63724	0.01546	7.63724	0.05699	7.10955	0.1237
7.71356	0.01555	7.71356	0.05426	7.16038	0.12136
7.78988	0.01563	7.78988	0.05172	7.21121	0.11919
7.8662	0.01573	7.8662	0.04934	7.26205	0.11726
7.94252	0.01586	7.94252	0.04707	7.31288	0.11544
8.01883	0.01604	8.01883	0.04491	7.36371	0.11361
8.09515	0.01627	8.09515	0.0429	7.41454	0.11182
8.17147	0.01652	8.17147	0.04103	7.46538	0.11031
8.24779	0.01679	8.24779	0.03928	7.51621	0.10914
8.32411	0.01708	8.32411	0.03761	7.56704	0.10822
8.40043	0.01738	8.40043	0.03603	7.61787	0.10733
8.47675	0.01768	8.47675	0.03452	7.66871	0.10644
8.55307	0.01798	8.55307	0.03311	7.71954	0.10567
8.62939	0.01827	8.62939	0.03179	7.77037	0.10516
8.70571	0.01856	8.70571	0.03056	7.8212	0.10494
8.78203	0.01885	8.78203	0.02939	7.87204	0.10498
8.85835	0.01912	8.85835	0.02828	7.92287	0.10529
8.93467	0.01937	8.93467	0.02722	7.9737	0.1059
9.01098	0.01958	9.01098	0.02621	8.02453	0.10679
9.0873	0.01972	9.0873	0.02525	8.07537	0.10789
9.16362	0.0198	9.16362	0.02432	8.1262	0.10919
9.23994	0.01983	9.23994	0.02344	8.17703	0.11074
9.31626	0.01982	9.31626	0.02261	8.22786	0.11261
9.39258	0.01975	9.39258	0.02182	8.2787	0.11475
9.4689	0.01959	9.4689	0.02106	8.32953	0.11711
9.54522	0.01934	9.54522	0.02031	8.38036	0.1197
9.62154	0.01901	9.62154	0.01959	8.43119	0.12256
9.69786	0.01864	9.69786	0.01893	8.48203	0.12571
9.77418	0.01826	9.77418	0.01834	8.53286	0.12907
9.8505	0.01789	9.8505	0.01778	8.58369	0.13249
9.92682	0.01748	9.92682	0.01721	8.63452	0.13591
10.0031	0.01703	10.0031	0.01661	8.68536	0.13936
10.0795	0.01654	10.0795	0.01604	8.73619	0.1429
10.1558	0.01604	10.1558	0.01555	8.78702	0.14648
10.2321	0.01555	10.2321	0.01514	8.83785	0.14996
10.3084	0.01507	10.3084	0.01473	8.88869	0.15323
10.3847	0.01458	10.3847	0.01427	8.93952	0.15628
10.4611	0.0141	10.4611	0.01377	8.99035	0.15914
10.5374	0.01362	10.5374	0.01327	9.04118	0.16164
10.6137	0.01315	10.6137	0.01283	9.09202	0.16357
10.69	0.0127	10.69	0.01246	9.14285	0.16482
10.7663	0.01227	10.7663	0.01212	9.19368	0.16553
10.8426	0.01187	10.8426	0.01179	9.24451	0.16582
10.919	0.01149	10.919	0.01145	9.29535	0.16554
10.9953	0.01114	10.9953	0.01111	9.34618	0.16448
11.0716	0.01081	11.0716	0.0108	9.39701	0.16273
11.1479	0.01049	11.1479	0.01051	9.44784	0.16062
11.2242	0.01018	11.2242	0.01024	9.49868	0.15835
11.3006	0.00988	11.3006	0.00995	9.54951	0.15568
11.3769	0.00959	11.3769	0.00967	9.60034	0.15229
11.4532	0.00931	11.4532	0.00943	9.65117	0.14828
11.5295	0.00907	11.5295	0.00923	9.70201	0.14405
11.6058	0.00883	11.6058	0.00903	9.75284	0.13985
11.6822	0.00861	11.6822	0.00876	9.80367	0.13552
11.7585	0.00841	11.7585	0.00848	9.8545	0.13083
11.8348	0.00824	11.8348	0.00823	9.90534	0.12589
11.9111	0.0081	11.9111	0.00803	9.95617	0.12107
11.9874	0.00799	11.9874	0.00786	10.007	0.11654
12.0638	0.00789	12.0638	0.00768	10.0578	0.11219
12.1401	0.00779	12.1401	0.0075	10.1087	0.10786
12.2164	0.0077	12.2164	0.00732	10.1595	0.10354
12.2927	0.00761	12.2927	0.00716	10.2103	0.09933
12.369	0.00753	12.369	0.007	10.2612	0.09522
12.4454	0.00746	12.4454	0.00683	10.312	0.09112
12.5217	0.00741	12.5217	0.00666	10.3628	0.08705
12.598	0.00736	12.598	0.00648	10.4137	0.08316
12.6743	0.00734	12.6743	0.00632	10.4645	0.07956
12.7506	0.00734	12.7506	0.0062	10.5153	0.07622
12.8269	0.00735	12.8269	0.00611	10.5662	0.073
12.9033	0.00738	12.9033	0.00601	10.617	0.0698
12.9796	0.00742	12.9796	0.00586	10.6678	0.06666
13.0559	0.00746	13.0559	0.00567	10.7187	0.06376
13.1322	0.00752	13.1322	0.00552	10.7695	0.06126
13.2085	0.0076	13.2085	0.00542	10.8203	0.05912
13.2849	0.00769	13.2849	0.00534	10.8712	0.05707
13.3612	0.00779	13.3612	0.00525	10.922	0.05485
13.4375	0.0079	13.4375	0.00515	10.9728	0.05244
13.5138	0.00803	13.5138	0.00504	11.0237	0.05011
13.5901	0.00817	13.5901	0.00492	11.0745	0.0481
13.6665	0.0083	13.6665	0.00478	11.1253	0.04633
13.7428	0.00844	13.7428	0.00465	11.1762	0.04456
13.8191	0.00859	13.8191	0.00453	11.227	0.04271
13.8954	0.00872	13.8954	0.00444	11.2778	0.04094
13.9717	0.00884	13.9717	0.00436	11.3286	0.03945
14.0481	0.00891	14.0481	0.00427	11.3795	0.03823
14.1244	0.00896	14.1244	0.00419	11.4303	0.03711
14.2007	0.00898	14.2007	0.00411	11.4811	0.03599
14.277	0.00899	14.277	0.00404	11.532	0.03486
14.3533	0.00899	14.3533	0.00397	11.5828	0.03373
14.4297	0.00897	14.4297	0.0039	11.6336	0.03263
14.506	0.00895	14.506	0.00383	11.6845	0.03165
14.5823	0.00891	14.5823	0.00374	11.7353	0.03088
14.6586	0.00886	14.6586	0.00365	11.7861	0.03027
14.7349	0.00878	14.7349	0.0036	11.837	0.02965
14.8112	0.00869	14.8112	0.00358	11.8878	0.02892
14.8876	0.00857	14.8876	0.00356	11.9386	0.02818
14.9639	0.00844	14.9639	0.00348	11.9895	0.02762
15.0402	0.00831	15.0402	0.00339	12.0403	0.02724
15.1165	0.00817	15.1165	0.0033	12.0911	0.02688
15.1928	0.008	15.1928	0.00324	12.142	0.0264
15.2692	0.00781	15.2692	0.00318	12.1928	0.02593
15.3455	0.00763	15.3455	0.00311	12.2436	0.02561
15.4218	0.00749	15.4218	0.00304	12.2945	0.02549
15.4981	0.00737	15.4981	0.00299	12.3453	0.02545
15.5744	0.00723	15.5744	0.00295	12.3961	0.02548
15.6508	0.00705	15.6508	0.0029	12.447	0.02571
15.7271	0.00685	15.7271	0.00284	12.4978	0.02613
15.8034	0.00669	15.8034	0.00279	12.5486	0.02653
15.8797	0.00656	15.8797	0.00275	12.5995	0.02674
15.956	0.00641	15.956	0.00271	12.6503	0.02691
16.0324	0.0062	16.0324	0.00266	12.7011	0.02735
16.1087	0.00598	16.1087	0.00261	12.752	0.02812
16.185	0.00579	16.185	0.00256	12.8028	0.02899
16.2613	0.00565	16.2613	0.00252	12.8536	0.02974
16.3376	0.00553	16.3376	0.00248	12.9045	0.03048
16.414	0.00539	16.414	0.00243	12.9553	0.03145
16.4903	0.00526	16.4903	0.00239	13.0061	0.03274
16.5666	0.00513	16.5666	0.00235	13.057	0.0342
16.6429	0.00501	16.6429	0.00232	13.1078	0.03565
16.7192	0.00488	16.7192	0.0023	13.1586	0.03705
16.7955	0.00474	16.7955	0.00229	13.2095	0.03846
16.8719	0.00461	16.8719	0.00228	13.2603	0.03992
16.9482	0.0045	16.9482	0.00225	13.3111	0.04151
17.0245	0.00439	17.0245	0.0022	13.3619	0.04322
17.1008	0.00425	17.1008	0.00213	13.4128	0.04502
17.1771	0.00411	17.1771	0.00207	13.4636	0.04685
17.2535	0.00399	17.2535	0.00203	13.5144	0.04868
17.3298	0.00389	17.3298	0.00202	13.5653	0.05052
17.4061	0.00382	17.4061	0.00203	13.6161	0.05236
17.4824	0.00375	17.4824	0.00202	13.6669	0.05411
17.5587	0.00366	17.5587	0.00198	13.7178	0.05575
17.6351	0.00356	17.6351	0.00194	13.7686	0.05726
17.7114	0.00345	17.7114	0.00192	13.8194	0.05869
17.7877	0.00336	17.7877	0.00194	13.8703	0.05998
17.864	0.00329	17.864	0.00194	13.9211	0.06108
17.9403	0.00324	17.9403	0.00189	13.9719	0.06194
18.0167	0.00319	18.0167	0.00178	14.0228	0.06254
18.093	0.00309	18.093	0.00171	14.0736	0.06291
18.1693	0.00298	18.1693	0.00171	14.1244	0.06315
18.2456	0.00289	18.2456	0.00175	14.1753	0.06335
18.3219	0.00283	18.3219	0.00176	14.2261	0.06345
18.3983	0.00277	18.3983	0.0017	14.2769	0.06327
18.4746	0.00268	18.4746	0.00162	14.3278	0.06277
18.5509	0.0026	18.5509	0.00158	14.3786	0.06206
18.6272	0.00255	18.6272	0.00161	14.4294	0.06129
18.7035	0.00253	18.7035	0.00165	14.4803	0.06048
18.7798	0.00248	18.7798	0.00166	14.5311	0.05953
18.8562	0.00239	18.8562	0.00162	14.5819	0.05839
18.9325	0.0023	18.9325	0.00158	14.6328	0.0571
19.0088	0.00223	19.0088	0.00155	14.6836	0.05573
19.0851	0.00221	19.0851	0.00154	14.7344	0.05435
19.1614	0.00218	19.1614	0.00151	14.7853	0.05303
19.2378	0.00213	19.2378	0.00147	14.8361	0.05182
19.3141	0.00207	19.3141	0.00144	14.8869	0.05061
19.3904	0.00201	19.3904	0.00143	14.9378	0.04927
19.4667	0.00194	19.4667	0.00144	14.9886	0.04779
19.543	0.00188	19.543	0.00143	15.0394	0.04633
19.6194	0.00183	19.6194	0.00138	15.0903	0.04496
19.6957	0.0018	19.6957	0.00132	15.1411	0.04355
19.772	0.0018	19.772	0.00129	15.1919	0.04204
19.8483	0.0018	19.8483	0.0013	15.2428	0.04057
19.9246	0.0018	19.9246	0.00132	15.2936	0.03935
20.001	0.00179	20.001	0.00132	15.3444	0.03826
20.0773	0.00174	20.0773	0.0013	15.3952	0.03702
20.1536	0.00167	20.1536	0.00127	15.4461	0.03555
20.2299	0.00161	20.2299	0.00126	15.4969	0.03414
20.3062	0.00158	20.3062	0.00126	15.5477	0.03309
20.3826	0.00156	20.3826	0.00124	15.5986	0.03232
20.4589	0.00154	20.4589	0.0012	15.6494	0.03151
20.5352	0.00149	20.5352	0.00118	15.7002	0.03048
20.6115	0.00144	20.6115	0.00119	15.7511	0.02935
20.6878	0.00139	20.6878	0.0012	15.8019	0.02832
20.7641	0.00136	20.7641	0.00117	15.8527	0.02739
20.8405	0.00135	20.8405	0.00113	15.9036	0.0265
20.9168	0.00134	20.9168	0.0011	15.9544	0.02561
20.9931	0.00134	20.9931	0.00109	16.0052	0.02479
21.0694	0.00134	21.0694	0.0011	16.0561	0.02406
21.1457	0.00133	21.1457	0.00111	16.1069	0.0234
21.2221	0.0013	21.2221	0.00111	16.1577	0.02279
21.2984	0.00122	21.2984	0.00111	16.2086	0.02222
21.3747	0.00113	21.3747	0.0011	16.2594	0.02166
21.451	0.0011	21.451	0.00107	16.3102	0.02107
21.5273	0.00114	21.5273	0.00104	16.3611	0.02048
21.6037	0.00119	21.6037	0.00101	16.4119	0.01991
21.68	0.00117	21.68	0.000971169	16.4627	0.01939
21.7563	0.00108	21.7563	0.000934653	16.5136	0.01892
21.8326	0.000981241	21.8326	0.000913177	16.5644	0.01847
21.9089	0.000952693	21.9089	0.00091584	16.6152	0.01804
21.9853	0.000972084	21.9853	0.000929082	16.6661	0.01761
22.0616	0.000976397	22.0616	0.000932277	16.7169	0.01708
22.1379	0.000948535	22.1379	0.000923564	16.7677	0.0164
22.2142	0.000927512	22.2142	0.000916227	16.8186	0.0157
22.2905	0.000937886	22.2905	0.000912916	16.8694	0.01518
22.3669	0.000952274	22.3669	0.000898845	16.9202	0.01485
22.4432	0.000937401	22.4432	0.000863875	16.9711	0.01453
22.5195	0.00090317	22.5195	0.000821383	17.0219	0.01409
22.5958	0.000879282	22.5958	0.000799699	17.0727	0.01368
22.6721	0.000864686	22.6721	0.000816778	17.1236	0.01353
22.7484	0.00083418	22.7484	0.000862448	17.1744	0.01352
22.8248	0.000787718	22.8248	0.000903893	17.2252	0.01328
22.9011	0.0007569	22.9011	0.000913944	17.2761	0.01265
22.9774	0.000754204	22.9774	0.000898018	17.3269	0.01198
23.0537	0.00074732	23.0537	0.000885453	17.3777	0.01174
23.13	0.00070587	23.13	0.000888699	17.4285	0.01189
23.2064	0.000653383	23.2064	0.000884161	17.4794	0.01191
23.2827	0.00064248	23.2827	0.000847535	17.5302	0.01143
23.359	0.000682915	23.359	0.000795575	17.581	0.01073
23.4353	0.000723879	23.4353	0.000768919	17.6319	0.01034
23.5116	0.000716927	23.5116	0.000777584	17.6827	0.01036
23.588	0.000673743	23.588	0.000790441	17.7335	0.01038
23.6643	0.000643682	23.6643	0.000782097	17.7844	0.01003
23.7406	0.000648094	23.7406	0.000762023	17.8352	0.00951
23.8169	0.000660411	23.8169	0.000746124	17.886	0.00928
23.8932	0.000648889	23.8932	0.000727895	17.9369	0.00943
23.9696	0.000615418	23.9696	0.000699567	17.9877	0.00951
24.0459	0.000582518	24.0459	0.000679142	18.0385	0.00912
24.1222	0.000558913	24.1222	0.000686432	18.0894	0.00842
24.1985	0.000535024	24.1985	0.000705332	18.1402	0.00791
24.2748	0.000506261	24.2748	0.00070341	18.191	0.00788
24.3512	0.00048386	24.3512	0.000685466	18.2419	0.00809
24.4275	0.000479727	24.4275	0.000692445	18.2927	0.00811
24.5038	0.000490835	24.5038	0.000738668	18.3435	0.00783
24.5801	0.000502844	24.5801	0.000781372	18.3944	0.00747
24.6564	0.000503625	24.6564	0.000771899	18.4452	0.00721
24.7327	0.000491672	24.7327	0.000715997	18.496	0.00705
24.8091	0.000476705	24.8091	0.000660636	18.5469	0.00684
24.8854	0.000472025	24.8854	0.00063449	18.5977	0.00653
24.9617	0.000478872	24.9617	0.000627116	18.6485	0.00622
25.038	0.00047848	25.038	0.00062245	18.6994	0.00605
25.1143	0.000450572	25.1143	0.00062509	18.7502	0.00602
25.1907	0.000402617	25.1907	0.000643251	18.801	0.00601
25.267	0.000367306	25.267	0.000664163	18.8519	0.00593
25.3433	0.000363059	25.3433	0.000664245	18.9027	0.00578
25.4196	0.000371085	25.4196	0.000639265	18.9535	0.00561
25.4959	0.000365878	25.4959	0.000610037	19.0044	0.00541
25.5723	0.000355328	25.5723	0.00059601	19.0552	0.00514
25.6486	0.000366384	25.6486	0.00059425	19.106	0.00481
25.7249	0.000395078	25.7249	0.000591053	19.1569	0.00464
25.8012	0.00040075	25.8012	0.000584945	19.2077	0.00474
25.8775	0.000360781	25.8775	0.00058434	19.2585	0.00497
25.9539	0.000306825	25.9539	0.000584926	19.3094	0.00497
26.0302	0.00028687	26.0302	0.000568216	19.3602	0.00457
26.1065	0.000306939	26.1065	0.000531899	19.411	0.00399
26.1828	0.000333096	26.1828	0.000505857	19.4618	0.00357
26.2591	0.000341373	26.2591	0.000519246	19.5127	0.00345
26.3355	0.000338589	26.3355	0.000558683	19.5635	0.00352
26.4118	0.000334518	26.4118	0.00058045	19.6143	0.00364
26.4881	0.00032205	26.4881	0.000564222	19.6652	0.00371
26.5644	0.000296676	26.5644	0.000533178	19.716	0.00364
26.6407	0.000274134	26.6407	0.000515696	19.7668	0.00338
26.717	0.000270017	26.717	0.00050978	19.8177	0.00308
26.7934	0.000273424	26.7934	0.000498444	19.8685	0.00302
26.8697	0.000259825	26.8697	0.000480468	19.9193	0.00322
26.946	0.000225949	26.946	0.000465796	19.9702	0.00334
27.0223	0.000195428	27.0223	0.000453775	20.021	0.0031
27.0986	0.000189456	27.0986	0.000439024	20.0718	0.00264
27.175	0.000204944	27.175	0.000431773	20.1227	0.00244
27.2513	0.000223731	27.2513	0.000448405	20.1735	0.00262
27.3276	0.000231953	27.3276	0.000482763	20.2243	0.00284
27.4039	0.000226352	27.4039	0.00050882	20.2752	0.00275
27.4802	0.000211258	27.4802	0.000513857	20.326	0.00244
27.5566	0.000195861	27.5566	0.000508097	20.3768	0.00226
27.6329	0.000188932	27.6329	0.000498359	20.4277	0.0023
27.7092	0.000190813	27.7092	0.000476461	20.4785	0.00233
27.7855	0.000193595	27.7855	0.000444279	20.5293	0.00222
27.8618	0.000191511	27.8618	0.000427116	20.5802	0.00211
27.9382	0.000186752	27.9382	0.000443019	20.631	0.00219
28.0145	0.000183072	28.0145	0.000473565	20.6818	0.0023
28.0908	0.000179785	28.0908	0.000485415	20.7327	0.00217
28.1671	0.000175382	28.1671	0.000471886	20.7835	0.00176
28.2434	0.000170323	28.2434	0.000454363	20.8343	0.00137
28.3198	0.000161172	28.3198	0.000449643	20.8852	0.00124
28.3961	0.000139347	28.3961	0.000456105	20.936	0.00132
28.4724	0.00010434	28.4724	0.000467991	20.9868	0.0014
28.5487	7.29189e-05	28.5487	0.000480978	21.0377	0.00143
28.625	6.41129e-05	28.625	0.000482185	21.0885	0.00145
28.7013	7.62826e-05	28.7013	0.000456791	21.1393	0.00147
28.7777	8.94299e-05	28.7777	0.000412106	21.1902	0.00142
28.854	9.03676e-05	28.854	0.000376867	21.241	0.00127
28.9303	8.45813e-05	28.9303	0.000366481	21.2918	0.00112
29.0066	8.1075e-05	29.0066	0.000364595	21.3427	0.0011
29.0829	7.8111e-05	29.0829	0.000351534	21.3935	0.00117
29.1593	7.10353e-05	29.1593	0.000336913	21.4443	0.0012
29.2356	6.36692e-05	29.2356	0.000346663	21.4952	0.00114
29.3119	6.16363e-05	29.3119	0.000385267	21.546	0.00107
29.3882	6.19945e-05	29.3882	0.000427965	21.5968	0.00111
29.4645	6.13071e-05	29.4645	0.000447471	21.6476	0.0012
29.5409	6.78237e-05	29.5409	0.000433898	21.6985	0.00116
29.6172	8.99633e-05	29.6172	0.000392058	21.7493	0.000913564
29.6935	0.000114106	29.6935	0.000337996	21.8001	0.000608004
29.7698	0.000111963	29.7698	0.00030021	21.851	0.000483645
29.8461	7.65657e-05	29.8461	0.000303903	21.9018	0.000604441
29.9225	3.6196e-05	29.9225	0.000342536	21.9526	0.000800941
29.9988	2.15405e-05	29.9988	0.00037801	22.0035	0.00089797
30.0751	2.96751e-05	30.0751	0.000381521	22.0543	0.000913675
30.1514	3.39654e-05	30.1514	0.00036435	22.1051	0.000963099
30.2277	2.193e-05	30.2277	0.000354972	22.156	0.00103
30.3041	6.0928e-06	30.3041	0.000356198	22.2068	0.000975936
30.3804	-1.21593e-06	30.3804	0.000346702	22.2576	0.00076765
30.4567	-5.18236e-06	30.4567	0.000323287	22.3085	0.000599888
30.533	-1.34114e-05	30.533	0.000315618	22.3593	0.000655341
30.6093	-1.73879e-05	30.6093	0.000345294	22.4101	0.000831387
30.6856	-2.21746e-06	30.6856	0.000387537	22.461	0.000830499
30.762	2.93738e-05	30.762	0.000395419	22.5118	0.000540449
30.8383	5.34416e-05	30.8383	0.000358316	22.5626	0.000210274
30.9146	4.66414e-05	30.9146	0.000316205	22.6135	0.000165303
30.9909	7.77058e-06	30.9909	0.000310061	22.6643	0.000402546
31.0672	-4.11381e-05	31.0672	0.00033193	22.7151	0.000578593
31.1436	-7.1709e-05	31.1436	0.00033567	22.766	0.000414246
31.2199	-6.95761e-05	31.2199	0.000293127	22.8168	1.73552e-05
31.2962	-4.30343e-05	31.2962	0.000230575	22.8676	-0.000265135
31.3725	-1.23937e-05	31.3725	0.000206077	22.9185	-0.00025833
31.4488	9.5107e-06	31.4488	0.000250038	22.9693	-0.000112115
31.5252	2.32447e-05	31.5252	0.000327907	23.0201	-4.07127e-05
31.6015	2.98198e-05	31.6015	0.000367723	23.071	-4.16329e-05
31.6778	2.16648e-05	31.6778	0.000333587	23.1218	2.57418e-05
31.7541	-5.41263e-06	31.7541	0.000268549	23.1726	0.000160155
31.8304	-3.81273e-05	31.8304	0.00024911	23.2235	0.000183679
[truncated: 1,280 more rows]

## Sheet: Figure 3d
Figure 3d
	Wavenumber (cm-1)	From left to right
	1600.15	2.98156e-17	6.40361e-07	2.51244e-11	3.46279e-17	2.8255e-24	5.56306e-32	1.253e-40	5.46347e-63	7.4983e-78	6.71667e-95	1.0616e-115	1.16683e-136	1.23157e-160	7.86422e-188	9.28715e-51
	1600.63	-0.00107	1.46065e-06	8.37441e-11	1.65166e-16	1.89875e-23	5.09935e-31	1.5486e-39	1.27425e-61	2.49883e-76	3.24185e-93	7.71142e-114	1.23424e-134	1.9384e-158	1.87426e-185	1.55912e-49
	1601.11	-0.00192	3.21586e-06	2.69427e-10	7.60407e-16	1.23159e-22	4.51174e-30	1.84738e-38	2.86861e-60	8.03779e-75	1.51029e-91	5.40677e-112	1.26015e-132	2.94479e-156	4.31156e-183	2.52643e-48
	1601.59	-0.00257	6.834e-06	8.36671e-10	3.37908e-15	7.71074e-22	3.85302e-29	2.12716e-37	6.23326e-59	2.49555e-73	6.79131e-90	3.65906e-110	1.24185e-130	4.31811e-154	9.57339e-181	3.95149e-47
	1602.07	-0.00304	1.40179e-05	2.50783e-09	1.44937e-14	4.65964e-21	3.17604e-28	2.36414e-36	1.30734e-57	7.47865e-72	2.94765e-88	2.39017e-108	1.18127e-128	6.11169e-152	2.05175e-178	5.96545e-46
	1602.56	-0.00331	2.77534e-05	7.25551e-09	6.0005e-14	2.71792e-20	2.52697e-27	2.53615e-35	2.64659e-56	2.16326e-70	1.23489e-86	1.50701e-106	1.08456e-126	8.34945e-150	4.24437e-176	8.69268e-45
	1603.04	-0.00339	5.3037e-05	2.02613e-08	2.39786e-13	1.53021e-19	1.94063e-26	2.62605e-34	5.17148e-55	6.03979e-69	4.99351e-85	9.17135e-105	9.61142e-125	1.10099e-147	8.4748e-174	1.22262e-43
	1603.52	-0.00326	9.78294e-05	5.46127e-08	9.24888e-13	8.31556e-19	1.43851e-25	2.62459e-33	9.75374e-54	1.62766e-67	1.94901e-83	5.38738e-103	8.22148e-123	1.40131e-145	1.63333e-171	1.65981e-42
	1604	-0.00293	0.000174176	1.42085e-07	3.44336e-12	4.36175e-18	1.02922e-24	2.5319e-32	1.77564e-52	4.23383e-66	7.34258e-82	3.05457e-101	6.78797e-121	1.72153e-143	3.0384e-169	2.17498e-41
	1604.48	-0.0024	0.00029932	3.56806e-07	1.23738e-11	2.2083e-17	7.10782e-24	2.35755e-31	3.1201e-51	1.063e-64	2.67001e-80	1.67167e-99	5.40952e-119	2.04138e-141	5.45564e-167	2.75092e-40
	1604.97	-0.00169	0.00049649	8.64855e-07	4.29193e-11	1.07915e-16	4.73795e-23	2.11886e-30	5.29187e-50	2.57607e-63	9.37139e-79	8.83037e-98	4.16107e-117	2.33647e-139	9.45528e-165	3.35837e-39
	1605.45	-0.000824481	0.000794903	2.0234e-06	1.43691e-10	5.09022e-16	3.04841e-22	1.83811e-29	8.66319e-49	6.02576e-62	3.17485e-77	4.50231e-96	3.08944e-115	2.58122e-137	1.58173e-162	3.95738e-38
	1605.93	0.000176795	0.00123	4.56931e-06	4.64339e-10	2.31749e-15	1.89314e-21	1.53911e-28	1.36891e-47	1.36049e-60	1.03818e-75	2.21575e-94	2.21402e-113	2.75244e-135	2.55397e-160	4.50107e-37
	1606.41	0.00131	0.00183	9.9597e-06	1.44833e-09	1.01842e-14	1.13481e-20	1.24393e-27	2.08785e-46	2.96487e-59	3.27678e-74	1.05253e-92	1.53149e-111	2.83295e-133	3.98042e-158	4.94142e-36
	1606.89	0.00257	0.00264	2.09541e-05	4.36045e-09	4.31983e-14	6.56583e-20	9.704e-27	3.07364e-45	6.23654e-58	9.98278e-73	4.82586e-91	1.02252e-109	2.81442e-131	5.98784e-156	5.23619e-35
	1607.38	0.00397	0.00367	4.25522e-05	1.26713e-08	1.76861e-13	3.66678e-19	7.3069e-26	4.36752e-44	1.26622e-56	2.93551e-71	2.13572e-89	6.58961e-108	2.69877e-129	8.69439e-154	5.35559e-34
	1607.86	0.00549	0.00492	8.3407e-05	3.55418e-08	6.98919e-13	1.97655e-18	5.3106e-25	5.99024e-43	2.48145e-55	8.33191e-70	9.12308e-88	4.09897e-106	2.49788e-127	1.21853e-151	5.28722e-33
	1608.34	0.00711	0.00637	0.000157801	9.62244e-08	2.66593e-12	1.02839e-17	3.72548e-24	7.93016e-42	4.69384e-54	2.28262e-68	3.76155e-86	2.46104e-104	2.23154e-125	1.6484e-149	5.0382e-32
	1608.82	0.00881	0.00796	0.000288169	2.51455e-07	9.81522e-12	5.16462e-17	2.52261e-23	1.01332e-40	8.56998e-53	6.03601e-67	1.497e-84	1.42623e-102	1.92428e-123	2.15236e-147	4.63396e-31
	1609.31	0.01054	0.0096	0.000507939	6.34253e-07	3.48802e-11	2.50349e-16	1.64871e-22	1.2498e-39	1.51029e-51	1.54062e-65	5.75046e-83	7.97793e-101	1.60161e-121	2.71267e-145	4.11393e-30
	1609.79	0.01227	0.01117	0.00086418	1.54416e-06	1.19643e-10	1.17134e-15	1.04008e-21	1.48787e-38	2.56902e-50	3.79549e-64	2.13212e-81	4.30743e-99	1.28669e-119	3.29995e-143	3.52525e-29
	1610.27	0.01397	0.01256	0.00142	3.62871e-06	3.96114e-10	5.28988e-15	6.33315e-21	1.70968e-37	4.21796e-49	9.02545e-63	7.63046e-80	2.24478e-97	9.9775e-118	3.87477e-141	2.91575e-28
	1610.75	0.01566	0.01362	0.00225	8.23074e-06	1.26585e-09	2.30589e-14	3.72219e-20	1.89624e-36	6.68446e-48	2.07156e-61	2.63583e-78	1.12917e-95	7.46786e-116	4.39149e-139	2.32777e-27
	1611.23	0.01738	0.01426	0.00344	1.802e-05	3.90459e-09	9.70193e-14	2.11158e-19	2.03001e-35	1.02249e-46	4.5894e-60	8.78843e-77	5.4824e-94	5.39509e-114	4.80404e-137	1.79373e-26
	1611.72	0.01921	0.01441	0.00508	3.808e-05	1.1625e-08	3.94009e-13	1.15623e-18	2.09765e-34	1.50966e-45	9.81389e-59	2.82836e-75	2.56928e-92	3.76209e-112	5.07258e-135	1.33414e-25
	1612.2	0.02119	0.01406	0.00724	7.76727e-05	3.34074e-08	1.54448e-12	6.11092e-18	2.09217e-33	2.15143e-44	2.02561e-57	8.78587e-74	1.1622e-90	2.53215e-110	5.16987e-133	9.57801e-25
	1612.68	0.02335	0.01324	0.00997	0.000152921	9.26655e-08	5.84369e-12	3.11744e-17	2.01413e-32	2.95939e-43	4.03549e-56	2.63429e-72	5.07431e-89	1.64504e-108	5.08579e-131	6.63707e-24
	1613.16	0.02571	0.01203	0.01324	0.0002906	2.48097e-07	2.13413e-11	1.53504e-16	1.87157e-31	3.92923e-42	7.76009e-55	7.62379e-71	2.13846e-87	1.03155e-106	4.82909e-129	4.43922e-23
	1613.64	0.02826	0.01055	0.01697	0.00053303	6.41142e-07	7.52283e-11	7.2957e-16	1.67863e-30	5.03547e-41	1.44034e-53	2.12964e-69	8.69871e-86	6.24359e-105	4.42589e-127	2.86592e-22
	1614.13	0.03102	0.00893	0.02099	0.000943704	1.59924e-06	2.55959e-10	3.34691e-15	1.45321e-29	6.22875e-40	2.58043e-52	5.74208e-68	3.41536e-84	3.64759e-103	3.91529e-125	1.78587e-21
	1614.61	0.034	0.0073	0.02507	0.00161	3.85037e-06	8.40596e-10	1.482e-14	1.21432e-28	7.43686e-39	4.46217e-51	1.49438e-66	1.29433e-82	2.05686e-101	3.34314e-123	1.07415e-20
	1615.09	0.03719	0.00576	0.02889	0.00266	8.94785e-06	2.6646e-09	6.33405e-14	9.7941e-28	8.57052e-38	7.44781e-50	3.75388e-65	4.73459e-81	1.11952e-99	2.75533e-121	6.23601e-20
	1615.57	0.04058	0.00438	0.03214	0.00424	2.00707e-05	8.15279e-09	2.61302e-13	7.62473e-27	9.5335e-37	1.19988e-48	9.10181e-64	1.67166e-79	5.88151e-98	2.19191e-119	3.49444e-19
	1616.06	0.04412	0.00322	0.03452	0.00651	4.34546e-05	2.40773e-08	1.04047e-12	5.72944e-26	1.02359e-35	1.86586e-47	2.13012e-62	5.69695e-78	2.98245e-96	1.68305e-117	1.89006e-18
	1616.54	0.04777	0.00229	0.03578	0.00965	9.08107e-05	6.86337e-08	3.99897e-12	4.15555e-25	1.06078e-34	2.80056e-46	4.8118e-61	1.87398e-76	1.45977e-94	1.24739e-115	9.86739e-18
	1617.02	0.05149	0.00156	0.0358	0.01382	0.000183175	1.88841e-07	1.48352e-11	2.90919e-24	1.0611e-33	4.05733e-45	1.04916e-59	5.94996e-75	6.89645e-93	8.92347e-114	4.9723e-17
	1617.5	0.05528	0.00103	0.03457	0.0191	0.000356634	5.01512e-07	5.31211e-11	1.96583e-23	1.02451e-32	5.67366e-44	2.20801e-58	1.82344e-73	3.14481e-91	6.16161e-112	2.41847e-16
	1617.98	0.05925	0.0006596	0.03222	0.02548	0.000670206	1.28557e-06	1.83598e-10	1.28217e-22	9.54774e-32	7.65799e-43	4.48527e-57	5.39385e-72	1.38417e-89	4.1066e-110	1.13541e-15
	1618.47	0.06354	0.00040611	0.02899	0.0328	0.00122	3.18081e-06	6.1249e-10	8.07188e-22	8.58845e-31	9.97687e-42	8.79438e-56	1.54004e-70	5.88051e-88	2.64179e-108	5.14506e-15
	1618.95	0.06829	0.000241343	0.02518	0.04076	0.00213	7.59641e-06	1.97223e-09	4.90491e-21	7.45687e-30	1.25459e-40	1.66437e-54	4.2442e-69	2.41139e-86	1.64038e-106	2.25039e-14
	1619.43	0.07359	0.000138438	0.0211	0.04889	0.0036	1.75108e-05	6.12975e-09	2.87684e-20	6.24924e-29	1.52278e-39	3.04034e-53	1.12898e-67	9.54441e-85	9.83142e-105	9.50065e-14
	1619.91	0.07942	7.66483e-05	0.01707	0.0566	0.00587	3.89613e-05	1.8389e-08	1.62866e-19	5.05505e-28	1.78403e-38	5.36073e-52	2.89872e-66	3.64635e-83	5.68745e-103	3.87148e-13
	1620.39	0.08571	4.09617e-05	0.01333	0.06325	0.00924	8.36736e-05	5.32475e-08	8.8996e-19	3.94687e-27	2.01741e-37	9.12332e-51	7.18377e-65	1.34461e-81	3.17575e-101	1.52275e-12
	1620.88	0.09235	2.11292e-05	0.01005	0.06823	0.01404	0.000173449	1.48823e-07	4.69397e-18	2.97445e-26	2.20199e-36	1.49868e-49	1.71841e-63	4.78587e-80	1.71161e-99	5.78108e-12
	1621.36	0.09927	1.052e-05	0.00731	0.07103	0.02059	0.000347043	4.01484e-07	2.38967e-17	2.16367e-25	2.31987e-35	2.37627e-48	3.96763e-62	1.6442e-78	8.90408e-98	2.11844e-11
	1621.84	0.10646	5.05562e-06	0.00514	0.07138	0.02915	0.000670227	1.04543e-06	1.17426e-16	1.51915e-24	2.35906e-34	3.63671e-47	8.84225e-61	5.45226e-77	4.47098e-96	7.49296e-11
	1622.32	0.11404	2.34511e-06	0.00348	0.06924	0.03984	0.00125	2.62755e-06	5.56951e-16	1.02953e-23	2.3155e-33	5.37219e-46	1.90205e-59	1.74512e-75	2.16693e-94	2.5581e-10
	1622.81	0.1222	1.04998e-06	0.00228	0.06483	0.05255	0.00225	6.37431e-06	2.54976e-15	6.73454e-23	2.1937e-32	7.65986e-45	3.94921e-58	5.39144e-74	1.01371e-92	8.42967e-10
	1623.29	0.13113	4.53758e-07	0.00144	0.05858	0.06691	0.0039	1.4926e-05	1.1267e-14	4.2521e-22	2.00603e-31	1.05419e-43	7.91455e-57	1.60772e-72	4.57733e-91	2.68121e-09
	1623.77	0.14096	1.89277e-07	0.00087667	0.0511	0.08223	0.00654	3.37353e-05	4.8056e-14	2.59136e-21	1.77063e-30	1.40038e-42	1.53098e-55	4.62748e-71	1.99498e-89	8.23152e-09
	1624.25	0.15171	7.62076e-08	0.00051579	0.04302	0.09754	0.01059	7.35955e-05	1.9784e-13	1.52433e-20	1.5085e-29	1.79556e-41	2.85853e-54	1.2856e-69	8.39251e-88	2.43925e-08
	1624.73	0.16334	2.9616e-08	0.000292913	0.03496	0.11168	0.01654	0.00015497	7.86155e-13	8.65483e-20	1.24048e-28	2.22219e-40	5.15161e-53	3.44745e-68	3.4078e-86	6.97689e-08
	1625.22	0.17575	1.11092e-08	0.000160558	0.02742	0.12341	0.02493	0.000314971	3.0153e-12	4.74315e-19	9.84608e-28	2.65456e-39	8.9613e-52	8.92312e-67	1.33563e-84	1.92617e-07
	1625.7	0.18884	4.02226e-09	8.4948e-05	0.02076	0.13164	0.03627	0.000617907	1.1163e-11	2.50901e-18	7.54337e-27	3.06077e-38	1.50462e-50	2.22927e-65	5.0527e-83	5.13283e-07
	1626.18	0.20249	1.40567e-09	4.33813e-05	0.01517	0.13554	0.05094	0.00117	3.98897e-11	1.28105e-17	5.57821e-26	3.40642e-37	2.43844e-49	5.37574e-64	1.84497e-81	1.32022e-06
	1626.66	0.21661	4.7416e-10	2.13836e-05	0.0107	0.1347	0.06905	0.00214	1.37584e-10	6.31335e-17	3.98156e-25	3.65926e-36	3.81439e-48	1.25124e-62	6.50257e-80	3.27766e-06
	1627.14	0.23107	1.54381e-10	1.01739e-05	0.00729	0.1292	0.09035	0.00377	4.5804e-10	3.00317e-16	2.74308e-24	3.79416e-35	5.75926e-47	2.81108e-61	2.21212e-78	7.85434e-06
	1627.63	0.24573	4.85169e-11	4.67219e-06	0.00479	0.11963	0.1141	0.00642	1.47186e-09	1.37889e-15	1.82412e-23	3.79723e-34	8.39336e-46	6.09583e-60	7.26373e-77	1.8167e-05
	1628.11	0.26043	1.4717e-11	2.07101e-06	0.00304	0.10691	0.13909	0.01056	4.56518e-09	6.11092e-15	1.17084e-22	3.66815e-33	1.18068e-44	1.27591e-58	2.30218e-75	4.05589e-05
	1628.59	0.27502	4.30897e-12	8.86079e-07	0.00186	0.09222	0.16365	0.01675	1.36671e-08	2.61404e-14	7.25381e-22	3.42022e-32	1.60309e-43	2.57772e-57	7.04282e-74	8.74009e-05
	1629.07	0.28941	1.21774e-12	3.65924e-07	0.0011	0.07678	0.18586	0.02565	3.94935e-08	1.07931e-13	4.33776e-21	3.07815e-31	2.10093e-42	5.02666e-56	2.07961e-72	0.000181792
	1629.56	0.30354	3.32174e-13	1.4586e-07	0.000626876	0.0617	0.20374	0.03791	1.10154e-07	4.30136e-13	2.50376e-20	2.67395e-30	2.65763e-41	9.46132e-55	5.92715e-71	0.000364973
	1630.04	0.31741	8.7459e-14	5.61193e-08	0.000345139	0.04786	0.21557	0.05408	2.96555e-07	1.65461e-12	1.39491e-19	2.24205e-29	3.24492e-40	1.71891e-53	1.63056e-69	0.000707254
	1630.52	0.33099	2.22265e-14	2.08408e-08	0.000183415	0.03583	0.22016	0.07447	7.70615e-07	6.14346e-12	7.50119e-19	1.81454e-28	3.82421e-39	3.01426e-52	4.3297e-68	0.00132
	1631	0.34405	5.45213e-15	7.47044e-09	9.40815e-05	0.0259	0.21703	0.09898	1.93285e-06	2.2017e-11	3.89351e-18	1.41747e-27	4.35019e-38	5.10195e-51	1.1097e-66	0.00239
	1631.48	0.35625	1.29089e-15	2.58467e-09	4.65802e-05	0.01806	0.2065	0.12698	4.67936e-06	7.6161e-11	1.95066e-17	1.06879e-26	4.77642e-37	8.3353e-50	2.74525e-65	0.00416
	1631.96	0.36719	2.95013e-16	8.63163e-10	2.22601e-05	0.01216	0.18965	0.15724	1.09346e-05	2.54293e-10	9.43297e-17	7.77849e-26	5.06203e-36	1.31442e-48	6.55521e-64	0.007
	1632.45	0.37658	6.50759e-17	2.78233e-10	1.02679e-05	0.0079	0.16812	0.18793	2.46631e-05	8.19531e-10	4.40295e-16	5.46422e-25	5.17816e-35	2.00067e-47	1.51084e-62	0.01137
	1632.93	0.38427	1.38557e-17	8.65669e-11	4.57153e-06	0.00496	0.14384	0.21681	5.36934e-05	2.54931e-09	1.98366e-15	3.705e-24	5.11275e-34	2.9393e-46	3.36109e-61	0.01781
	1633.41	0.39026	2.8475e-18	2.5997e-11	1.96459e-06	0.003	0.1188	0.24142	0.000112829	7.65438e-09	8.62621e-15	2.42481e-23	4.87261e-33	4.16813e-45	7.21721e-60	0.02694
	1633.89	0.39468	5.64842e-19	7.53569e-12	8.14909e-07	0.00175	0.0947	0.25948	0.00022885	2.21832e-08	3.62076e-14	1.53177e-22	4.48225e-32	5.70514e-44	1.49584e-58	0.03933
	1634.38	0.39767	1.08148e-19	2.10839e-12	3.26268e-07	0.000989585	0.07287	0.2692	0.000448032	6.20537e-08	1.46693e-13	9.33985e-22	3.97978e-31	7.53737e-43	2.99248e-57	0.05542
	1634.86	0.39931	1.99866e-20	5.69387e-13	1.26087e-07	0.000538795	0.05412	0.26956	0.000846631	1.67548e-07	5.73647e-13	5.49684e-21	3.41076e-30	9.61172e-42	5.77836e-56	0.07538
	1635.34	0.39958	3.56523e-21	1.4842e-13	4.70318e-08	0.000283153	0.03879	0.26054	0.00154	4.36654e-07	2.16526e-12	3.12259e-20	2.82144e-29	1.18307e-40	1.07698e-54	0.09897
	1635.82	0.39843	6.13852e-22	3.73426e-14	1.69333e-08	0.000143631	0.02684	0.24306	0.00272	1.09841e-06	7.88864e-12	1.71216e-19	2.25278e-28	1.40556e-39	1.93747e-53	0.12541
	1636.3	0.39578	1.02016e-22	9.06869e-15	5.88464e-09	7.03239e-05	0.01793	0.21887	0.00462	2.66698e-06	2.7741e-11	9.06155e-19	1.73618e-27	1.61181e-38	3.36429e-52	0.1534
	1636.79	0.39164	1.63644e-23	2.12576e-15	1.97391e-09	3.32343e-05	0.01156	0.19023	0.00758	6.25034e-06	9.41612e-11	4.62901e-18	1.29151e-26	1.78406e-37	5.63871e-51	0.18111
	1637.27	0.38608	2.53374e-24	4.80961e-16	6.39089e-10	1.51599e-05	0.00719	0.15959	0.012	1.41389e-05	3.08496e-10	2.28246e-17	9.2732e-26	1.90604e-36	9.12207e-50	0.20638
	1637.75	0.37922	3.78661e-25	1.05035e-16	1.99721e-10	6.67477e-06	0.00432	0.12923	0.01833	3.08713e-05	9.75561e-10	1.08629e-16	6.42673e-25	1.96554e-35	1.42441e-48	0.22701
	1638.23	0.37124	5.4622e-26	2.21405e-17	6.02443e-11	2.83663e-06	0.0025	0.10101	0.02704	6.50613e-05	2.97775e-09	4.99017e-16	4.29911e-24	1.95641e-34	2.14687e-47	0.24101
	1638.71	0.36234	7.60523e-27	4.50474e-18	1.75402e-11	1.16359e-06	0.0014	0.0762	0.03849	0.000132348	8.77302e-09	2.21266e-15	2.77584e-23	1.87961e-33	3.12323e-46	0.24697
	1639.2	0.35272	1.02208e-27	8.84665e-19	4.92927e-12	4.60704e-07	0.00075645	0.05549	0.0529	0.000259862	2.49482e-08	9.46979e-15	1.72997e-22	1.74302e-32	4.38562e-45	0.24429
	1639.68	0.34257	1.32583e-28	1.67694e-19	1.33708e-12	1.76065e-07	0.000394331	0.039	0.07016	0.000492488	6.84789e-08	3.91197e-14	1.04067e-21	1.56014e-31	5.9441e-44	0.23323
	1640.16	0.33212	1.66003e-29	3.06819e-20	3.50075e-13	6.49462e-08	0.000198413	0.02646	0.08982	0.000900899	1.81427e-07	1.55983e-13	6.04245e-21	1.34789e-30	7.77622e-43	0.21492
	1640.64	0.32156	2.0062e-30	5.41846e-21	8.84694e-14	2.31239e-08	9.63622e-05	0.01733	0.111	0.00159	4.63956e-07	6.00329e-13	3.38643e-20	1.12402e-29	9.81928e-42	0.19117
	1641.13	0.31102	2.34024e-31	9.2363e-22	2.15801e-14	7.9469e-09	4.51722e-05	0.01095	0.13239	0.00271	1.14519e-06	2.23012e-12	1.83189e-19	9.04738e-29	1.19679e-40	0.16413
	1641.61	0.30051	2.63497e-32	1.51967e-22	5.08091e-15	2.6361e-09	2.04392e-05	0.00668	0.15242	0.00446	2.72841e-06	7.99643e-12	9.56499e-19	7.02908e-28	1.40795e-39	0.13601
	1642.09	0.28986	2.86363e-33	2.41338e-23	1.15467e-15	8.44024e-10	8.9266e-06	0.00393	0.16938	0.00708	6.27434e-06	2.76753e-11	4.82057e-18	5.27111e-27	1.59875e-38	0.10879
	1642.57	0.2789	3.00391e-34	3.69941e-24	2.53281e-16	2.60841e-10	3.76301e-06	0.00224	0.18167	0.01085	1.39269e-05	9.24518e-11	2.34498e-17	3.81535e-26	1.75229e-37	0.08399
	1643.05	0.26751	3.04149e-35	5.47353e-25	5.36259e-17	7.78079e-11	1.53113e-06	0.00123	0.18808	0.01605	2.9838e-05	2.98104e-10	1.10106e-16	2.66559e-25	1.85378e-36	0.06259
	1643.54	0.25572	2.97244e-36	7.81682e-26	1.09591e-17	2.24027e-11	6.01338e-07	0.000649574	0.18795	0.02292	6.17039e-05	9.27785e-10	4.99008e-16	1.79755e-24	1.89294e-35	0.04502
	1644.02	0.24369	2.80393e-37	1.07751e-26	2.16174e-18	6.22595e-12	2.27957e-07	0.000332009	0.18129	0.03159	0.000123164	2.78712e-09	2.1829e-15	1.17003e-23	1.86571e-34	0.03126
	1644.5	0.23164	2.553e-38	1.43364e-27	4.11586e-19	1.67009e-12	8.34093e-08	0.000163794	0.16878	0.04202	0.000237292	8.08149e-09	9.21696e-15	7.35094e-23	1.77493e-33	0.02095
	1644.98	0.21979	2.24368e-39	1.84114e-28	7.5639e-20	4.32414e-13	2.94581e-08	7.79968e-05	0.15167	0.05395	0.000441276	2.26181e-08	3.75638e-14	4.45775e-22	1.62984e-32	0.01355
	1645.46	0.20833	1.90327e-40	2.28225e-29	1.34171e-20	1.08066e-13	1.00421e-08	3.58495e-05	0.13155	0.06687	0.000792074	6.1101e-08	1.47768e-13	2.60925e-21	1.44457e-31	0.00846
	1645.95	0.19744	1.55836e-41	2.73065e-30	2.29721e-21	2.6068e-14	3.30422e-09	1.59044e-05	0.11014	0.07999	0.00137	1.5932e-07	5.61072e-13	1.47416e-20	1.23583e-30	0.0051
	1646.43	0.18727	1.23158e-42	3.15353e-31	3.79638e-22	6.0695e-15	1.04941e-09	6.81049e-06	0.089	0.09236	0.00229	4.00976e-07	2.0563e-12	8.039e-20	1.02049e-29	0.00296
	1646.91	0.17796	9.39479e-44	3.51526e-32	6.05574e-23	1.36404e-15	3.21697e-10	2.81494e-06	0.06942	0.10293	0.0037	9.74081e-07	7.27412e-12	4.23143e-19	8.13363e-29	0.00166
	1647.39	0.16951	6.91733e-45	3.7822e-33	9.32381e-24	2.95889e-16	9.5187e-11	1.12302e-06	0.05226	0.11073	0.00577	2.28402e-06	2.48373e-11	2.14981e-18	6.25734e-28	0.000902084
	1647.88	0.16169	4.91608e-46	3.9279e-34	1.38563e-24	6.19525e-17	2.71855e-11	4.32448e-07	0.03798	0.11497	0.00868	5.16932e-06	8.18568e-11	1.05425e-17	4.64646e-27	0.000471849
	1648.36	0.15416	3.3723e-47	3.93736e-35	1.9876e-25	1.25204e-17	7.49418e-12	1.60734e-07	0.02664	0.11523	0.0126	1.12926e-05	2.60396e-10	4.99012e-17	3.3303e-26	0.000238225
	1648.84	0.14674	2.23287e-48	3.80958e-36	2.75194e-26	2.44232e-18	1.99406e-12	5.76648e-08	0.01803	0.11146	0.01765	2.38114e-05	7.99542e-10	2.27986e-16	2.30395e-25	0.000116091
	1649.32	0.13948	1.42701e-49	3.55777e-37	3.67771e-27	4.59852e-19	5.12133e-13	1.99683e-08	0.01179	0.10408	0.02387	4.84621e-05	2.36961e-09	1.00539e-15	1.53848e-24	5.46059e-05
	1649.8	0.13248	8.80278e-51	3.20705e-38	4.744e-28	8.35719e-20	1.26956e-13	6.67422e-09	0.00743	0.0938	0.03116	9.52024e-05	6.77861e-09	4.27946e-15	9.916e-24	2.47918e-05
	1650.29	0.12588	5.24132e-52	2.79038e-39	5.90662e-29	1.46599e-20	3.03776e-14	2.15322e-09	0.00453	0.0816	0.03925	0.000180518	1.87168e-08	1.75821e-14	6.16894e-23	1.08644e-05
	1650.77	0.1198	3.01224e-53	2.34341e-40	7.09842e-30	2.48216e-21	7.01587e-15	6.70507e-10	0.00266	0.06851	0.04773	0.000330388	4.9883e-08	6.97238e-14	3.70436e-22	4.59546e-06
	1651.25	0.11426	1.67096e-54	1.89959e-41	8.23403e-31	4.05656e-22	1.564e-15	2.01533e-10	0.00151	0.05553	0.05603	0.000583652	1.28322e-07	2.66882e-13	2.14705e-21	1.87621e-06
	1651.73	0.1092	8.94687e-56	1.48628e-42	9.21917e-32	6.39901e-23	3.36528e-16	5.8468e-11	0.00082588	0.04344	0.06348	0.000995205	3.18623e-07	9.86021e-13	1.20116e-20	7.39373e-07
	1652.21	0.10446	4.62386e-57	1.12246e-43	9.9632e-33	9.74307e-24	6.98931e-17	1.63726e-11	0.000436431	0.0328	0.06942	0.00164	7.63628e-07	3.51626e-12	6.48616e-20	2.81237e-07
	1652.7	0.0998	2.30656e-58	8.18217e-45	1.03928e-33	1.43188e-24	1.40112e-17	4.42533e-12	0.000222609	0.0239	0.07328	0.0026	1.7665e-06	1.21033e-11	3.38067e-19	1.03255e-07
	1653.18	0.09502	1.11059e-59	5.75697e-46	1.0464e-34	2.03117e-25	2.71108e-18	1.15452e-12	0.000109597	0.01681	0.07466	0.00399	3.94435e-06	4.02119e-11	1.70077e-18	3.65911e-08
	1653.66	0.09008	5.16146e-61	3.90974e-47	1.01693e-35	2.78109e-26	5.06337e-19	2.90728e-13	5.20811e-05	0.01142	0.07342	0.00591	8.50088e-06	1.28954e-10	8.25878e-18	1.25161e-08
	1654.14	0.08504	2.31536e-62	2.56289e-48	9.53914e-37	3.67545e-27	9.12777e-20	7.06641e-14	2.38886e-05	0.00748	0.06969	0.00844	1.7684e-05	3.99155e-10	3.87093e-17	4.13229e-09
	1654.62	0.08002	1.00252e-63	1.62158e-49	8.63689e-38	4.68851e-28	1.58825e-20	1.65783e-14	1.05762e-05	0.00473	0.06385	0.01163	3.5508e-05	1.19255e-09	1.75123e-16	1.31686e-09
	1655.11	0.07516	4.18981e-65	9.90325e-51	7.54802e-39	5.77281e-29	2.66746e-21	3.75412e-15	4.51958e-06	0.00289	0.05647	0.01548	6.88176e-05	3.43906e-09	7.64711e-16	4.0506e-10
	1655.59	0.07057	1.69015e-66	5.83773e-52	6.36704e-40	6.86069e-30	4.32422e-22	8.20549e-16	1.86421e-06	0.0017	0.0482	0.01989	0.000128736	9.57264e-09	3.22315e-15	1.20261e-10
	1656.07	0.06637	6.58087e-68	3.32153e-53	5.18406e-41	7.87003e-31	6.76621e-23	1.73113e-16	7.42195e-07	0.000968991	0.03971	0.02466	0.00023245	2.57189e-08	1.31127e-14	3.44635e-11
	1656.55	0.06266	2.47326e-69	1.82415e-54	4.07409e-42	8.71391e-32	1.02191e-23	3.52519e-17	2.85213e-07	0.000532056	0.03158	0.02952	0.000405124	6.6696e-08	5.14911e-14	9.53283e-12
	1657.04	0.0595	8.97189e-71	9.66967e-56	3.09043e-43	9.31275e-33	1.48972e-24	6.92889e-18	1.05791e-07	0.000281983	0.02424	0.0341	0.000681513	1.66946e-07	1.95164e-13	2.54515e-12
	1657.52	0.05694	3.14143e-72	4.94755e-57	2.26275e-44	9.60662e-34	2.09617e-25	1.31454e-18	3.78755e-08	0.00014425	0.01796	0.03802	0.00111	4.03348e-07	7.13996e-13	6.55891e-13
	1658	0.05497	1.06169e-73	2.44342e-58	1.59912e-45	9.56515e-35	2.84693e-26	2.40719e-19	1.30886e-08	7.12259e-05	0.01284	0.04092	0.00173	9.40616e-07	2.52127e-12	1.63147e-13
	1658.48	0.05343	3.46335e-75	1.16475e-59	1.09082e-46	9.19266e-36	3.73211e-27	4.25477e-20	4.36575e-09	3.39459e-05	0.00887	0.04251	0.00262	2.11725e-06	8.59355e-12	3.917e-14
	1658.96	0.05201	1.0905e-76	5.35915e-61	7.18216e-48	8.52744e-37	4.72238e-28	7.25888e-21	1.40557e-09	1.56159e-05	0.00591	0.04263	0.00383	4.60004e-06	2.82718e-11	9.0773e-15
	1659.45	0.05036	3.3142e-78	2.38006e-62	4.5644e-49	7.63526e-38	5.7676e-29	1.19534e-21	4.36789e-10	6.93381e-06	0.0038	0.04125	0.0054	9.64669e-06	8.97763e-11	2.03043e-15
	1659.93	0.04834	9.72216e-80	1.02025e-63	2.79989e-50	6.59869e-39	6.7992e-30	1.89995e-22	1.31015e-10	2.97171e-06	0.00236	0.03854	0.00734	1.95265e-05	2.75168e-10	4.38377e-16
	1660.41	0.04606	2.7528e-81	4.22138e-65	1.65778e-51	5.50452e-40	7.73657e-31	2.91487e-23	3.79313e-11	1.22933e-06	0.00141	0.03475	0.00964	3.81502e-05	8.14072e-10	9.13556e-17
	1660.89	0.04369	7.5234e-83	1.68589e-66	9.47417e-53	4.4321e-41	8.49703e-32	4.31644e-24	1.05999e-11	4.90862e-07	0.000816963	0.03025	0.01222	7.19445e-05	2.32464e-09	1.8376e-17
	1661.38	0.04134	1.98464e-84	6.49881e-68	5.22616e-54	3.44451e-42	9.00771e-33	6.16965e-25	2.85915e-12	1.89181e-07	0.000456023	0.02541	0.01495	0.000130957	6.40733e-09	3.56775e-18
	1661.86	0.03909	5.05333e-86	2.41806e-69	2.78261e-55	2.58389e-43	9.217e-34	8.51183e-26	7.44386e-13	7.03761e-08	0.000245696	0.0206	0.01766	0.000230083	1.70462e-08	6.68601e-19
	1662.34	0.03696	1.24194e-87	8.68413e-71	1.43005e-56	1.87089e-44	9.10317e-35	1.13348e-26	1.87063e-13	2.52697e-08	0.000127773	0.01613	0.02012	0.000390185	4.37728e-08	1.20939e-19
	1662.82	0.03499	2.94615e-89	3.01034e-72	7.09378e-58	1.30753e-45	8.67809e-36	1.45691e-27	4.53738e-14	8.75797e-09	6.41369e-05	0.01218	0.02214	0.000638681	1.08495e-07	2.11152e-20
	1663.3	0.03317	6.74582e-91	1.00724e-73	3.3965e-59	8.82026e-47	7.98516e-37	1.80751e-28	1.06231e-14	2.92978e-09	3.10746e-05	0.00888	0.0235	0.00101	2.59563e-07	3.55838e-21
	1663.79	0.03149	1.49088e-92	3.25294e-75	1.56969e-60	5.74302e-48	7.09204e-38	2.16449e-29	2.40063e-15	9.46006e-10	1.45322e-05	0.00625	0.02409	0.00154	5.99384e-07	5.78811e-22
	1664.27	0.02993	3.18039e-94	1.01403e-76	7.00205e-62	3.60933e-49	6.07977e-39	2.50183e-30	5.23634e-16	2.94837e-10	6.55968e-06	0.00425	0.02383	0.00227	1.33597e-06	9.0876e-23
	1664.75	0.02845	6.54855e-96	3.05105e-78	3.01484e-63	2.18949e-50	5.03073e-40	2.79119e-31	1.10245e-16	8.86946e-11	2.85801e-06	0.00279	0.02275	0.00322	2.87418e-06	1.37718e-23
	1665.23	0.02705	1.30148e-97	8.86092e-80	1.25294e-64	1.28199e-51	4.01794e-41	3.00572e-32	2.24035e-17	2.57538e-11	1.20191e-06	0.00176	0.02097	0.00441	5.96842e-06	2.01446e-24
	1665.71	0.02572	2.49666e-99	2.48391e-81	5.02605e-66	7.24531e-53	3.09744e-42	3.12419e-33	4.39443e-18	7.21794e-12	4.87878e-07	0.00108	0.01866	0.00584	1.19628e-05	2.84418e-25
	1666.2	0.02448	4.62284e-101	6.72081e-83	1.94603e-67	3.95236e-54	2.30479e-43	3.13439e-34	8.31989e-19	1.9526e-12	1.91151e-07	0.000634965	0.01602	0.00746	2.31439e-05	3.87598e-26
	1666.68	0.02332	8.26202e-103	1.75523e-84	7.27279e-69	2.08106e-55	1.65534e-44	3.03527e-35	1.52041e-19	5.09849e-13	7.22887e-08	0.000361394	0.01328	0.0092	4.32183e-05	5.09842e-27
	1667.16	0.02227	1.42525e-104	4.42463e-86	2.6235e-70	1.05764e-56	1.14755e-45	2.83706e-36	2.68183e-20	1.28499e-13	2.63871e-08	0.000198536	0.01062	0.01096	7.7898e-05	6.47317e-28
	1667.64	0.0213	2.37315e-106	1.07658e-87	9.13458e-72	5.18828e-58	7.67867e-47	2.55958e-37	4.56595e-21	3.12596e-14	9.29699e-09	0.000105275	0.0082	0.01259	0.000135523	7.9328e-29
	1668.12	0.0204	3.81406e-108	2.52839e-89	3.0699e-73	2.45661e-59	4.95938e-48	2.22894e-38	7.5034e-22	7.33999e-15	3.1617e-09	5.38818e-05	0.00611	0.01396	0.000227577	9.38349e-30
	1668.61	0.01954	5.91667e-110	5.73153e-91	9.95838e-75	1.12273e-60	3.09169e-49	1.8735e-39	1.19018e-22	1.66355e-15	1.03783e-09	2.66186e-05	0.0044	0.01494	0.000368869	1.07135e-30
	1669.09	0.01871	8.85922e-112	1.25408e-92	3.11803e-76	4.95273e-62	1.86034e-50	1.51998e-40	1.82221e-23	3.6392e-16	3.28823e-10	1.26928e-05	0.00305	0.01544	0.000577089	1.18066e-31
	1669.57	0.01788	1.28039e-113	2.64854e-94	9.42326e-78	2.10883e-63	1.08048e-51	1.19029e-41	2.69283e-24	7.68427e-17	1.0056e-10	5.84193e-06	0.00205	0.0154	0.00087145	1.25588e-32
	1670.05	0.01704	1.78614e-115	5.39906e-96	2.74884e-79	8.66693e-65	6.0572e-53	8.9969e-43	3.84104e-25	1.56613e-17	2.96835e-11	2.59528e-06	0.00132	0.01482	0.00127	1.28943e-33
	1670.54	0.01618	2.40502e-117	1.06232e-97	7.73974e-81	3.4381e-66	3.27758e-54	6.5639e-44	5.28831e-26	3.08093e-18	8.45734e-12	1.11286e-06	0.000826617	0.01377	0.00179	1.27784e-34
	1671.02	0.0153	3.12572e-119	2.01755e-99	2.10344e-82	1.31643e-67	1.71184e-55	4.62231e-45	7.0277e-27	5.85009e-19	2.32585e-12	4.606e-07	0.000498203	0.01235	0.00243	1.22231e-35
	1671.5	0.01441	3.92111e-121	3.69844e-101	5.51777e-84	4.86528e-69	8.62982e-57	3.14184e-46	9.01441e-28	1.07219e-19	6.17385e-13	1.84008e-07	0.000289825	0.01069	0.00318	1.12854e-36
	1671.98	0.01352	4.74784e-123	6.54397e-103	1.39709e-85	1.73558e-70	4.19921e-58	2.06129e-47	1.11607e-28	1.89675e-20	1.58183e-13	7.0954e-08	0.00016274	0.00893	0.00402	1.00573e-37
	1672.46	0.01264	5.54895e-125	1.11762e-104	3.4144e-87	5.976e-72	1.97225e-59	1.30533e-48	1.33374e-29	3.23874e-21	3.91193e-14	2.64086e-08	8.82025e-05	0.0072	0.00491	8.65112e-39
	1672.94	0.01181	6.25971e-127	1.84235e-106	8.05437e-89	1.98611e-73	8.94097e-61	7.97866e-50	1.53844e-30	5.3379e-22	9.33793e-15	9.48729e-09	4.61419e-05	0.00561	0.00579	7.18276e-40
	1673.43	0.01103	6.81594e-129	2.93143e-108	1.8339e-90	6.37127e-75	3.91233e-62	4.70726e-51	1.71284e-31	8.49167e-23	2.15149e-15	3.28978e-09	2.32991e-05	0.00421	0.00659	5.75624e-41
	1673.91	0.01031	7.1635e-131	4.5021e-110	4.03042e-92	1.97277e-76	1.65239e-63	2.68061e-52	1.84069e-32	1.3039e-23	4.7847e-16	1.10108e-09	1.13556e-05	0.00305	0.00724	4.45261e-42
	1674.39	0.00964	7.26696e-133	6.67389e-112	8.54973e-94	5.89595e-78	6.73629e-65	1.47343e-53	1.9093e-33	1.93251e-24	1.02707e-16	3.55714e-10	5.34205e-06	0.00214	0.00767	3.32444e-43
	1674.87	0.00899	7.11556e-135	9.54928e-114	1.75058e-95	1.70083e-79	2.65067e-66	7.81719e-55	1.91159e-34	2.76458e-25	2.128e-17	1.1092e-10	2.42569e-06	0.00144	0.00785	2.3958e-44
	1675.36	0.00832	6.72501e-137	1.31884e-115	3.45971e-97	4.73581e-81	1.00674e-67	4.00315e-56	1.84733e-35	3.81736e-26	4.2557e-18	3.33847e-11	1.06314e-06	0.000942153	0.00775	1.66652e-45
	1675.84	0.00761	6.13486e-139	1.75808e-117	6.59973e-99	1.27279e-82	3.69071e-69	1.9787e-57	1.72315e-36	5.08776e-27	8.21485e-19	9.69869e-12	4.49753e-07	0.000593055	0.00739	1.11892e-46
	1676.32	0.00685	5.40188e-141	2.26212e-119	1.21518e-100	3.30177e-84	1.30596e-70	9.44032e-59	1.55142e-37	6.54512e-28	1.53058e-19	2.71961e-12	1.83648e-07	0.000360327	0.0068	7.25128e-48
	1676.8	0.00606	4.59107e-143	2.80944e-121	2.15965e-102	8.26733e-86	4.46043e-72	4.34732e-60	1.34823e-38	8.12713e-29	2.75259e-20	7.36086e-13	7.23811e-08	0.000211313	0.00603	4.53586e-49
	1677.28	0.00527	3.76626e-145	3.36785e-123	3.7047e-104	1.99808e-87	1.47046e-73	1.93235e-61	1.1309e-39	9.74057e-30	4.77809e-21	1.923e-13	2.75355e-08	0.000119615	0.00517	2.73862e-50
	1677.77	0.00454	2.98219e-147	3.89685e-125	6.13412e-106	4.66109e-89	4.67903e-75	8.29042e-63	9.15619e-41	1.12683e-30	8.00562e-22	4.84905e-14	1.01109e-08	6.53539e-05	0.00428	1.596e-51
	1678.25	0.00387	2.27923e-149	4.35214e-127	9.80346e-108	1.04952e-90	1.4371e-76	3.43317e-64	7.15538e-42	1.25824e-31	1.29469e-22	1.18022e-14	3.58355e-09	3.44656e-05	0.00342	8.97763e-53
	1678.73	0.00327	1.68139e-151	4.69158e-129	1.51229e-109	2.28098e-92	4.26038e-78	1.37228e-65	5.39733e-43	1.35611e-32	2.02098e-23	2.77266e-15	1.22593e-09	1.7544e-05	0.00263	4.87437e-54
	1679.21	0.0027	1.19723e-153	4.88163e-131	2.25174e-111	4.78499e-94	1.21909e-79	5.29443e-67	3.92965e-44	1.41077e-33	3.045e-24	6.28723e-16	4.04805e-10	8.61983e-06	0.00196	2.55449e-55
	1679.69	0.00212	8.2284e-156	4.90273e-133	3.23615e-113	9.68876e-96	3.36708e-81	1.97162e-68	2.76157e-45	1.41659e-34	4.42834e-25	1.3761e-16	1.29019e-10	4.08788e-06	0.00141	1.29216e-56
	1680.18	0.00152	5.45859e-158	4.75269e-135	4.48919e-115	1.89358e-97	8.9763e-83	7.08688e-70	1.87321e-46	1.37297e-35	6.21617e-26	2.90716e-17	3.96909e-11	1.87122e-06	0.000975334	6.30897e-58
	1680.66	0.000889572	3.49522e-160	4.44702e-137	6.01085e-117	3.57213e-99	2.30978e-84	2.45875e-71	1.22644e-47	1.28441e-36	8.42233e-27	5.9281e-18	1.17857e-11	8.2676e-07	0.000652529	2.97323e-59
	1681.14	0.000223227	2.16021e-162	4.01631e-139	7.7684e-119	6.50429e-101	5.73681e-86	8.23386e-73	7.75057e-49	1.15978e-37	1.10146e-27	1.16678e-18	3.37792e-12	3.52584e-07	0.000421381	1.35246e-60
	1681.62	-0.000471797	1.28868e-164	3.50117e-141	9.69071e-121	1.14314e-102	1.37531e-87	2.66146e-74	4.72769e-50	1.01083e-38	1.39039e-28	2.21663e-19	9.3448e-13	1.45136e-07	0.00026265	5.93816e-62
	1682.11	-0.00118	7.42034e-167	2.94596e-143	1.16683e-122	1.93922e-104	3.18242e-89	8.30356e-76	2.78351e-51	8.50367e-40	1.69407e-29	4.06467e-20	2.49528e-13	5.76652e-08	0.000158019	2.51655e-63
	1682.59	-0.00189	4.12411e-169	2.39259e-145	1.35609e-124	3.1753e-106	7.10791e-91	2.50056e-77	1.58185e-52	6.905e-41	1.99229e-30	7.19424e-21	6.43127e-14	2.21147e-08	9.17633e-05	1.02941e-64
	1683.07	-0.00256	2.2124e-171	1.8756e-147	1.52123e-126	5.01844e-108	1.53234e-92	7.26838e-79	8.67688e-54	5.41189e-42	2.26154e-31	1.22906e-21	1.59993e-14	8.1861e-09	5.14347e-05	4.06442e-66
	1683.55	-0.00319	1.14558e-173	1.41918e-149	1.64715e-128	7.65564e-110	3.18858e-94	2.03923e-80	4.59401e-55	4.09413e-43	2.4779e-32	2.02669e-22	3.84181e-15	2.92483e-09	2.78274e-05	1.54895e-67
	1684.03	-0.00376	5.72555e-176	1.03649e-151	1.72146e-130	1.12725e-111	6.40423e-96	5.52235e-82	2.34773e-56	2.98953e-44	2.62053e-33	3.22576e-23	8.90426e-16	1.00868e-09	1.45317e-05	5.69775e-69
	1684.52	-0.00426	2.76208e-178	7.30667e-154	1.73656e-132	1.60211e-113	1.24155e-97	1.44348e-83	1.15806e-57	2.10704e-45	2.67501e-34	4.95569e-24	1.99199e-16	3.35763e-10	7.32467e-06	2.02301e-70
	1685	-0.00467	1.28612e-180	4.97167e-156	1.69087e-134	2.1978e-115	2.32322e-99	3.64186e-85	5.51371e-59	1.43341e-46	2.63565e-35	7.34859e-25	4.30136e-17	1.0788e-10	3.56359e-06	6.933e-72
	1685.48	-0.00501	5.7804e-183	3.26523e-158	1.58913e-136	2.91014e-117	4.19609e-101	8.86879e-87	2.53387e-60	9.41232e-48	2.50657e-36	1.0518e-25	8.96504e-18	3.34563e-11	1.67346e-06	2.29336e-73
	1685.96	-0.00525	2.50762e-185	2.06992e-160	1.44157e-138	3.71935e-119	7.31521e-103	2.08465e-88	1.12397e-61	5.96555e-49	2.30091e-37	1.45308e-26	1.80354e-18	1.00148e-11	7.5853e-07	7.32236e-75
	1686.44	-0.00541	1.05001e-187	1.26654e-162	1.26224e-140	4.58826e-121	1.23094e-104	4.72968e-90	4.81227e-63	3.64949e-50	2.03867e-38	1.93764e-27	3.5021e-19	2.89358e-12	3.31862e-07	2.25662e-76
	1686.93	-0.00547	4.24377e-190	7.48024e-165	1.06678e-142	5.46333e-123	1.99929e-106	1.03576e-91	1.98873e-64	2.15498e-51	1.7435e-39	2.49394e-28	6.56387e-20	8.06969e-13	1.40143e-07	6.71265e-78
	1687.41	-0.00543	1.65554e-192	4.26422e-167	8.70236e-145	6.27907e-125	3.13431e-108	2.18933e-93	7.93282e-66	1.22823e-52	1.43922e-40	3.09833e-29	1.18746e-20	2.17223e-13	5.7123e-08	1.92734e-79
	1687.89	-0.00527	6.23383e-195	2.34634e-169	6.85215e-147	6.96565e-127	4.74282e-110	4.46678e-95	3.05428e-67	6.75691e-54	1.14672e-41	3.71532e-30	2.07351e-21	5.64395e-14	2.2474e-08	5.34133e-81
	1688.37	-0.00497	2.26568e-197	1.24615e-171	5.20768e-149	7.45857e-129	6.92724e-112	8.79639e-97	1.13506e-68	3.58792e-55	8.81898e-43	4.30025e-31	3.49479e-22	1.41543e-14	8.53448e-09	1.42879e-82
	1688.86	-0.00454	7.94824e-200	6.38821e-174	3.82024e-151	7.70864e-131	9.76587e-114	1.67203e-98	4.07151e-70	1.83893e-56	6.54647e-44	4.80418e-32	5.68544e-23	3.42627e-15	3.12825e-09	3.68907e-84
	1689.34	-0.00399	2.69136e-202	3.16093e-176	2.70498e-153	7.69003e-133	1.32889e-115	3.06768e-100	1.40968e-71	9.09738e-58	4.69055e-45	5.18051e-33	8.92761e-24	8.00541e-16	1.10677e-09	9.19376e-86
	1689.82	-0.00335	8.79629e-205	1.50966e-178	1.8487e-155	7.40468e-135	1.74541e-117	5.43256e-102	4.71102e-73	4.34406e-59	3.2439e-46	5.39205e-34	1.35312e-24	1.8054e-16	3.77952e-10	2.21155e-87
	1690.3	-0.00268	2.77495e-207	6.9594e-181	1.21954e-157	6.88198e-137	2.21275e-119	9.28598e-104	1.51963e-74	2.00218e-60	2.16541e-47	5.41706e-35	1.97953e-25	3.92999e-17	1.2458e-10	5.13488e-89
	1690.78	-0.00203	8.44968e-210	3.09665e-183	7.76526e-160	6.17373e-139	2.70768e-121	1.53207e-105	4.73137e-76	8.90714e-62	1.39522e-48	5.25293e-36	2.79524e-26	8.25729e-18	3.96355e-11	1.15078e-90
	1691.27	-0.00141	2.48344e-212	1.32997e-185	4.77247e-162	5.34578e-141	3.19807e-123	2.43982e-107	1.42189e-77	3.82474e-63	8.67702e-50	4.91663e-37	3.8098e-27	1.6746e-18	1.21717e-11	2.48931e-92
	1691.75	-0.000816846	7.04521e-215	5.51338e-188	2.83112e-164	4.46788e-143	3.64593e-125	3.7503e-109	4.1245e-79	1.58523e-64	5.20868e-51	4.44183e-38	5.01204e-28	3.27804e-19	3.60782e-12	5.19752e-94
	1692.23	-0.000239191	1.92914e-217	2.20609e-190	1.62107e-166	3.6043e-145	4.01196e-127	5.56418e-111	1.1548e-80	6.34181e-66	3.01796e-52	3.87333e-39	6.36436e-29	6.19362e-20	1.03221e-12	1.04747e-95
	1692.71	0.000333495	5.09871e-220	8.52033e-193	8.95925e-169	2.80652e-147	4.26121e-129	7.96828e-113	3.12082e-82	2.44885e-67	1.68782e-53	3.26013e-40	7.80051e-30	1.12954e-20	2.85048e-13	2.03758e-97
	1693.19	0.000914261	1.30072e-222	3.17627e-195	4.77938e-171	2.10933e-149	4.36855e-131	1.10143e-114	8.14065e-84	9.1272e-69	9.11105e-55	2.64858e-41	9.22826e-31	1.98834e-21	7.59794e-14	3.82574e-99
	1693.68	0.00151	3.20287e-225	1.1429e-197	2.46093e-173	1.5302e-151	4.32285e-133	1.46952e-116	2.04964e-85	3.28354e-70	4.74721e-56	2.07692e-42	1.05377e-31	3.37835e-22	1.9548e-14	6.93338e-101
	1694.16	0.00212	7.61238e-228	3.9694e-200	1.22308e-175	1.07147e-153	4.12886e-135	1.89245e-118	4.9811e-87	1.14018e-71	2.38746e-57	1.57201e-43	1.16144e-32	5.54048e-23	4.85442e-15	1.21284e-102
	1694.64	0.0027	1.74635e-230	1.33067e-202	5.86729e-178	7.24168e-156	3.80644e-137	2.35234e-120	1.16842e-88	3.82151e-73	1.15894e-58	1.14847e-44	1.2356e-33	8.77039e-24	1.16359e-15	2.0478e-104
	1695.12	0.00319	3.86694e-233	4.30571e-205	2.71675e-180	4.72419e-158	3.38716e-139	2.82231e-122	2.64547e-90	1.2363e-74	5.4302e-60	8.09859e-46	1.26878e-34	1.34004e-24	2.6921e-16	3.33736e-106
	1695.61	0.00353	8.26483e-236	1.34477e-207	1.2142e-182	2.9747e-160	2.90925e-141	3.26842e-124	5.78142e-92	3.86047e-76	2.45583e-61	5.51224e-47	1.25755e-35	1.97627e-25	6.01189e-17	5.24982e-108
	1696.09	0.00371	1.70501e-238	4.05394e-210	5.23791e-185	1.80796e-162	2.41187e-143	3.65341e-126	1.21954e-93	1.16355e-77	1.07204e-62	3.6214e-48	1.20307e-36	2.81321e-26	1.29586e-17	7.97103e-110
	1696.57	0.0037	3.39508e-241	1.1796e-212	2.18099e-187	1.06062e-164	1.92999e-145	3.94173e-128	2.48303e-95	3.385e-79	4.51697e-64	2.29642e-49	1.11092e-37	3.86532e-27	2.69609e-18	1.16819e-111
	1697.05	0.00354	6.5253e-244	3.313e-215	8.76554e-190	6.00566e-167	1.49068e-147	4.10492e-130	4.87975e-97	9.50517e-81	1.83702e-65	1.40558e-50	9.90159e-39	5.12622e-28	5.41424e-19	1.65249e-113
	1697.53	0.00325	1.21054e-246	8.98124e-218	3.40041e-192	3.28239e-169	1.11133e-149	4.12619e-132	9.25639e-99	2.57626e-82	7.21123e-67	8.304e-52	8.51834e-40	6.56201e-29	1.04947e-19	2.25628e-115
	1698.02	0.00285	2.16763e-249	2.35006e-220	1.27324e-194	1.7316e-171	7.99703e-152	4.00334e-134	1.69478e-100	6.73979e-84	2.73232e-68	4.7353e-53	7.07347e-41	8.10784e-30	1.96349e-20	2.97356e-117
	1698.5	0.00238	3.74646e-252	5.9354e-223	4.60173e-197	8.81722e-174	5.55447e-154	3.74907e-136	2.99512e-102	1.70189e-85	9.99271e-70	2.60637e-54	5.66942e-42	9.66945e-31	3.54582e-21	3.78257e-119
	1698.98	0.00184	6.25005e-255	1.44694e-225	1.60531e-199	4.33356e-176	3.72378e-156	3.38886e-138	5.10908e-104	4.14807e-87	3.52747e-71	1.38469e-55	4.38605e-43	1.11308e-31	6.18064e-22	4.64437e-121
	1699.46	0.00126	1.00641e-257	3.40468e-228	5.40534e-202	2.05582e-178	2.40965e-158	2.95673e-140	8.412e-106	9.75861e-89	1.20191e-72	7.10062e-57	3.27518e-44	1.23674e-32	1.03987e-22	5.50419e-123
	1699.94	0.000642314	1.56421e-260	7.73271e-231	1.75677e-204	9.41359e-181	1.50506e-160	2.48999e-142	1.33685e-107	2.21594e-90	3.95281e-74	3.51454e-58	2.36062e-45	1.32635e-33	1.68869e-23	6.29635e-125
	1700.43	2.62377e-17	2.34661e-263	1.69518e-233	5.51109e-207	4.16057e-183	9.0736e-163	2.024e-144	2.05067e-109	4.85687e-92	1.25479e-75	1.67907e-59	1.64227e-46	1.37299e-34	2.64698e-24	6.95204e-127

## Sheet: Figure 5a
Figure 5a
	A652nm
Time (m)	His	Fmoc-F-F	Fmoc-F-F(His)
0	0	0	0.32
1	0.09	0.019	1.15
2	0.18	0.038	1.62
3	0.232	0.056	1.655
4	0.282	0.072	1.659
5	0.318	0.087	1.66
6	0.358	0.101	1.659
7	0.396	0.116	1.654
8	0.432	0.131	1.66
9	0.469	0.145	1.659
10	0.504	0.158	1.66

## Sheet: Figure 5b
Figure 5b
	Generated O2 (mg/L)
Time (m)	His	Fmoc-F-F	Fmoc-F-F(His)
0	0	0	0
10	0.97	0.15	0.12
20	2.18	0.27	0.25
30	3.06	0.39	0.37
40	3.68	0.48	0.48
50	4.45	0.54	0.59
60	5.05	0.63	0.76
70	5.72	0.68	0.81
80	6.27	0.74	0.93
90	6.8	0.8	1.04

## Sheet: Figure 5c
Figure 5c
	Aβ1-40 monomer	Aβ1-40 Oligomer	Aβ1-40 (14days)	Aβ1-40 (0.5 year)	Aβ1-42 monomer	Aβ1-42 Oligomer	Aβ1-42 (14 days)	Aβ1-42 (0.5 year)
A652nm	-0.023	0.195	0.313	0.282	0.248	0.224	0.494	1.22
	0.133	0.187	0.268	0.208	0.184	0.29	0.526	1.134
	-0.072	0.092	0.287	0.167	0.119	0.347	0.424	1.143

## Sheet: Figure 5d
Figure 5d
	Aβ1-42+H2O2			H2O2
	X [G]	Intensity		X [G]	Intensity
	3460	-1249.07		3460	-732.899
	3460.1	-1791.07		3460.1	1480.1
	3460.2	-37.072		3460.2	790.101
	3460.29	-463.057		3460.29	13.1006
	3460.39	501.965		3460.39	-631.899
	3460.49	54.9773		3460.49	-328.899
	3460.59	-2242.02		3460.59	-54.8994
	3460.68	-216.03		3460.68	1754.1
	3460.78	-215.024		3460.78	1660.1
	3460.88	992.995		3460.88	1344.1
	3460.98	-146.985		3460.98	-1044.9
	3461.08	-607.978		3461.08	-973.899
	3461.17	1711.02		3461.17	-1590.9
	3461.27	1650.01		3461.27	-1708.9
	3461.37	813.026		3461.37	394.101
	3461.47	-259.952		3461.47	-160.899
	3461.56	227.065		3461.56	-1658.9
	3461.66	-2047.93		3461.66	-692.899
	3461.76	-470.939		3461.76	19.1006
	3461.86	745.063		3461.86	771.101
	3461.96	-390.921		3461.96	-329.899
	3462.05	659.101		3462.05	-613.899
	3462.15	604.114		3462.15	-753.899
	3462.25	1347.11		3462.25	-1269.9
	3462.35	2596.11		3462.35	733.101
	3462.44	662.114		3462.44	844.101
	3462.54	-790.865		3462.54	1927.1
	3462.64	748.155		3462.64	391.101
	3462.74	-527.838		3462.74	-8.89941
	3462.83	814.158		3462.83	-259.899
	3462.93	1214.16		3462.93	-1136.9
	3463.03	-461.83		3463.03	-1542.9
	3463.13	-617.807		3463.13	-1247.9
	3463.23	221.209		3463.23	-467.899
	3463.32	-41.7884		3463.32	-142.899
	3463.42	-1263.79		3463.42	447.101
	3463.52	487.21		3463.52	204.101
	3463.62	1326.23		3463.62	-182.899
	3463.71	1821.25		3463.71	-782.899
	3463.81	210.264		3463.81	555.101
	3463.91	-27.7377		3463.91	998.101
	3464.01	12.2591		3464.01	906.101
	3464.11	-1449.73		3464.11	-74.8994
	3464.2	-389.709		3464.2	-238.899
	3464.3	865.312		3464.3	881.101
	3464.4	-176.68		3464.4	-420.899
	3464.5	628.316		3464.5	725.101
	3464.59	1587.32		3464.59	-171.899
	3464.69	82.3322		3464.69	547.101
	3464.79	-353.643		3464.79	1874.1
	3464.89	593.374		3464.89	866.101
	3464.99	294.377		3464.99	329.101
	3465.08	38.3737		3465.08	1458.1
	3465.18	764.38		3465.18	2176.1
	3465.28	-226.599		3465.28	898.101
	3465.38	653.426		3465.38	2448.1
	3465.47	1049.44		3465.47	433.101
	3465.57	1361.44		3465.57	-355.899
	3465.67	-432.563		3465.67	151.101
	3465.77	661.45		3465.77	-2243.9
	3465.86	306.475		3465.86	-627.899
	3465.96	-1345.5		3465.96	-591.899
	3466.06	-920.494		3466.06	-1603.9
	3466.16	1994.5		3466.16	110.101
	3466.26	1639.51		3466.26	38.1006
	3466.35	1783.53		3466.35	-115.899
	3466.45	1984.55		3466.45	-176.899
	3466.55	-1130.43		3466.55	-1062.9
	3466.65	769.577		3466.65	2859.1
	3466.74	1228.58		3466.74	2277.1
	3466.84	573.585		3466.84	1014.1
	3466.94	232.61		3466.94	135.101
	3467.04	-98.363		3467.04	-521.899
	3467.14	-488.348		3467.14	-760.899
	3467.23	-763.347		3467.23	-1381.9
	3467.33	-1619.34		3467.33	252.101
	3467.43	-1877.33		3467.43	3077.1
	3467.53	-625.299		3467.53	827.101
	3467.62	238.726		3467.62	209.101
	3467.72	1325.74		3467.72	546.101
	3467.82	1603.74		3467.82	2130.1
	3467.92	701.745		3467.92	961.101
	3468.02	-62.2313		3468.02	2063.1
	3468.11	-759.2		3468.11	1401.1
	3468.21	357.822		3468.21	1301.1
	3468.31	-1409.17		3468.31	-517.899
	3468.41	-1691.17		3468.41	65.1006
	3468.5	356.846		3468.5	-114.899
	3468.6	1276.88		3468.6	-546.899
	3468.7	1417.91		3468.7	-771.899
	3468.8	1220.92		3468.8	232.101
	3468.9	-738.07		3468.9	-984.899
	3468.99	-682.063		3468.99	468.101
	3469.09	298.96		3469.09	1339.1
	3469.19	-1092.01		3469.19	884.101
	3469.29	-3120.98		3469.29	1197.1
	3469.38	-1388.96		3469.38	514.101
	3469.48	604.043		3469.48	630.101
	3469.58	-130.943		3469.58	-414.899
	3469.68	408.087		3469.68	-653.899
	3469.78	-356.876		3469.78	-177.899
	3469.87	-87.8491		3469.87	1047.1
	3469.97	-369.837		3469.97	146.101
	3470.07	-574.829		3470.07	-32.8994
	3470.17	-47.8067		3470.17	52.1006
	3470.26	-637.77		3470.26	-432.899
	3470.36	-1004.73		3470.36	490.101
	3470.46	540.292		3470.46	585.101
	3470.56	693.303		3470.56	985.101
	3470.66	1382.32		3470.66	1787.1
	3470.75	691.349		3470.75	-290.899
	3470.85	-1002.61		3470.85	-645.899
	3470.95	-116.572		3470.95	554.101
	3471.05	-843.551		3471.05	-255.899
	3471.14	-411.538		3471.14	-129.899
	3471.24	959.485		3471.24	-2094.9
	3471.34	323.526		3471.34	-1416.9
	3471.44	-341.428		3471.44	-753.899
	3471.53	-991.393		3471.53	-773.899
	3471.63	-925.373		3471.63	433.101
	3471.73	366.646		3471.73	1205.1
	3471.83	52.6789		3471.83	1020.1
	3471.93	640.728		3471.93	-1972.9
	3472.02	-672.224		3472.02	-1818.9
	3472.12	-549.19		3472.12	501.101
	3472.22	-293.169		3472.22	1837.1
	3472.32	795.858		3472.32	46.1006
	3472.41	-223.097		3472.41	-598.899
	3472.51	171.959		3472.51	319.101
	3472.61	1482.01		3472.61	648.101
	3472.71	603.041		3472.71	208.101
	3472.81	1157.07		3472.81	-524.899
	3472.9	659.106		3472.9	1292.1
	3473	705.162		3473	-347.899
	3473.1	2771.22		3473.1	-297.899
	3473.2	-174.726		3473.2	-937.899
	3473.29	-628.691		3473.29	-1625.9
	3473.39	-1241.66		3473.39	-702.899
	3473.49	497.396		3473.49	-370.899
	3473.59	471.463		3473.59	-1176.9
	3473.69	650.53		3473.69	-615.899
	3473.78	-1946.42		3473.78	-449.899
	3473.88	-1305.38		3473.88	-1499.9
	3473.98	1071.67		3473.98	127.101
	3474.08	-505.263		3474.08	81.1006
	3474.17	1097.82		3474.17	1298.1
	3474.27	926.887		3474.27	-801.899
	3474.37	-483.057		3474.37	-144.899
	3474.47	-821.007		3474.47	185.101
	3474.56	86.0573		3474.56	690.101
	3474.66	58.1414		3474.66	-458.899
	3474.76	-1384.77		3474.76	-932.899
	3474.86	-1920.69		3474.86	-1563.9
	3474.96	-1460.63		3474.96	-1178.9
	3475.05	-435.564		3475.05	-297.899
	3475.15	-1243.48		3475.15	-571.899
	3475.25	-579.377		3475.25	222.101
	3475.35	1508.72		3475.35	1260.1
	3475.44	879.809		3475.44	609.101
	3475.54	1416.89		3475.54	1632.1
	3475.64	87.9719		3475.64	1867.1
	3475.74	-1756.92		3475.74	965.101
	3475.84	-1956.8		3475.84	1428.1
	3475.93	-975.684		3475.93	365.101
	3476.03	143.414		3476.03	-204.899
	3476.13	-628.489		3476.13	835.101
	3476.23	1067.62		3476.23	130.101
	3476.32	1095.76		3476.32	-814.899
	3476.42	348.904		3476.42	1429.1
	3476.52	420.036		3476.52	-53.8994
	3476.62	862.154		3476.62	-1041.9
	3476.72	994.28		3476.72	-892.899
	3476.81	-334.571		3476.81	-623.899
	3476.91	-336.402		3476.91	-2312.9
	3477.01	2351.77		3477.01	-901.899
	3477.11	1361.92		3477.11	-767.899
	3477.2	1720.07		3477.2	-976.899
	3477.3	935.238		3477.3	-834.899
	3477.4	543.43		3477.4	-225.899
	3477.5	-1390.36		3477.5	-125.899
	3477.6	261.842		3477.6	-242.899
	3477.69	-439.967		3477.69	500.101
	3477.79	-1252.77		3477.79	1096.1
	3477.89	-1617.55		3477.89	1569.1
	3477.99	-1062.31		3477.99	1069.1
	3478.08	-586.047		3478.08	2460.1
	3478.18	248.203		3478.18	-357.899
	3478.28	-785.554		3478.28	-1058.9
	3478.38	-630.296		3478.38	-668.899
	3478.48	1692		3478.48	-572.899
	3478.57	1512.31		3478.57	771.101
	3478.67	-219.361		3478.67	-648.899
	3478.77	-1150.04		3478.77	841.101
	3478.87	-782.724		3478.87	1695.1
	3478.96	473.625		3478.96	24.1006
	3479.06	-557.988		3479.06	-1767.9
	3479.16	-925.574		3479.16	-208.899
	3479.26	-1204.16		3479.26	-15.8994
	3479.35	-152.74		3479.35	-158.899
	3479.45	-202.306		3479.45	1216.1
	3479.55	-1978.83		3479.55	2030.1
	3479.65	-166.309		3479.65	-712.899
	3479.75	-795.762		3479.75	-393.899
	3479.84	-890.209		3479.84	-54.8994
	3479.94	142.356		3479.94	19.1006
	3480.04	12.9583		3480.04	340.101
	3480.14	-149.382		3480.14	651.101
	3480.23	-841.67		3480.23	258.101
	3480.33	-135.928		3480.33	286.101
	3480.43	-104.17		3480.43	1188.1
	3480.53	826.622		3480.53	665.101
	3480.63	822.477		3480.63	109.101
	3480.72	256.41		3480.72	-191.899
	3480.82	786.407		3480.82	1442.1
	3480.92	393.445		3480.92	926.101
	3481.02	1169.52		3481.02	1267.1
	3481.11	438.672		3481.11	-793.899
	3481.21	920.919		3481.21	24.1006
	3481.31	341.272		3481.31	208.101
	3481.41	1836.71		3481.41	333.101
	3481.51	397.225		3481.51	1829.1
	3481.6	194.823		3481.6	1723.1
	3481.7	1426.55		3481.7	-1290.9
	3481.8	497.423		3481.8	-570.899
	3481.9	638.455		3481.9	1579.1
	3481.99	2136.62		3481.99	1576.1
	3482.09	236.928		3482.09	835.101
	3482.19	-86.5982		3482.19	289.101
	3482.29	-1376.91		3482.29	864.101
	3482.39	1749.04		3482.39	677.101
	3482.48	1221.22		3482.48	-1223.9
	3482.58	-24.3442		3482.58	818.101
	3482.68	-917.645		3482.68	1628.1
	3482.78	-639.62		3482.78	1257.1
	3482.87	266.799		3482.87	-1412.9
	3482.97	-314.353		3482.97	513.101
	3483.07	-624.059		3483.07	1737.1
	3483.17	289.706		3483.17	202.101
	3483.26	-415.986		3483.26	744.101
	3483.36	-1033.03		3483.36	2797.1
	3483.46	-563.328		3483.46	1600.1
	3483.56	-364.801		3483.56	1083.1
	3483.66	1329.62		3483.66	896.101
	3483.75	691.046		3483.75	-416.899
	3483.85	1188.66		3483.85	-134.899
	3483.95	-665.289		3483.95	-815.899
	3484.05	-821.522		3484.05	148.101
	3484.14	-518.674		3484.14	-361.899
	3484.24	-129.182		3484.24	3116.1
	3484.34	816.907		3484.34	525.101
	3484.44	-266.841		3484.44	775.101
	3484.54	-1212.93		3484.54	374.101
	3484.63	466.516		3484.63	-182.899
	3484.73	1434.47		3484.73	-29.8994
	3484.83	319.885		3484.83	713.101
	3484.93	-813.292		3484.93	-653.899
	3485.02	1082.72		3485.02	314.101
	3485.12	2284.05		3485.12	854.101
	3485.22	2657.95		3485.22	1011.1
	3485.32	992.46		3485.32	3125.1
	3485.42	2210.51		3485.42	3223.1
	3485.51	4743.97		3485.51	-538.899
	3485.61	4883.83		3485.61	58.1006
	3485.71	6194.92		3485.71	1372.1
	3485.81	7087.52		3485.81	1685.1
	3485.9	9387.38		3485.9	1430.1
	3486	11097.1		3486	-249.899
	3486.1	10825.8		3486.1	-243.899
	3486.2	11917.4		3486.2	775.101
	3486.3	13004.5		3486.3	117.101
	3486.39	15733.7		3486.39	-24.8994
	3486.49	14821.8		3486.49	1004.1
	3486.59	13069.4		3486.59	1629.1
	3486.69	10491.2		3486.69	-107.899
	3486.78	7753.78		3486.78	-1367.9
	3486.88	3688.53		3486.88	-1701.9
	3486.98	183.34		3486.98	-637.899
	3487.08	-2245.44		3487.08	565.101
	3487.18	-6786.97		3487.18	-573.899
	3487.27	-9922.43		3487.27	-652.899
	3487.37	-12167.6		3487.37	-785.899
	3487.47	-13067.9		3487.47	757.101
	3487.57	-13785.3		3487.57	714.101
	3487.66	-14521.9		3487.66	-1153.9
	3487.76	-14284.6		3487.76	959.101
	3487.86	-14303.7		3487.86	2039.1
	3487.96	-13406.8		3487.96	-1035.9
	3488.05	-13037.6		3488.05	-291.899
	3488.15	-8710.66		3488.15	157.101
	3488.25	-5434.78		3488.25	-1008.9
	3488.35	-4894.65		3488.35	-359.899
	3488.45	-5140.36		3488.45	-547.899
	3488.54	-2189.93		3488.54	-36.8994
	3488.64	117.451		3488.64	-65.8994
	3488.74	546.052		3488.74	1114.1
	3488.84	-432.558		3488.84	-537.899
	3488.93	-453.849		3488.93	395.101
	3489.03	-1655.67		3489.03	-1345.9
	3489.13	357.149		3489.13	821.101
	3489.23	-1140.61		3489.23	1031.1
	3489.33	-1783.1		3489.33	-1998.9
	3489.42	-448.618		3489.42	-31.8994
	3489.52	-248.65		3489.52	-491.899
	3489.62	-182.962		3489.62	-1308.9
	3489.72	108.145		3489.72	-1510.9
	3489.81	-2518.63		3489.81	-947.899
	3489.91	-3001.21		3489.91	112.101
	3490.01	-2334.95		3490.01	-631.899
	3490.11	-1950.44		3490.11	-27.8994
	3490.21	841.607		3490.21	-226.899
	3490.3	1366.41		3490.3	-916.899
	3490.4	1632.15		3490.4	-1066.9
	3490.5	1919.98		3490.5	-1179.9
	3490.6	174.995		3490.6	1180.1
	3490.69	-79.7149		3490.69	1060.1
	3490.79	698.917		3490.79	355.101
	3490.89	266.968		3490.89	746.101
	3490.99	-90.4804		3490.99	71.1006
	3491.08	-1412.37		3491.08	634.101
	3491.18	-109.646		3491.18	594.101
	3491.28	-91.2982		3491.28	-101.899
	3491.38	737.709		3491.38	74.1006
	3491.48	680.418		3491.48	1036.1
	3491.57	-640.124		3491.57	814.101
	3491.67	-459.886		3491.67	-668.899
	3491.77	-314.854		3491.77	-546.899
	3491.87	-637.025		3491.87	802.101
	3491.96	-288.382		3491.96	1973.1
	3492.06	-1598.9		3492.06	1062.1
	3492.16	449.467		3492.16	-767.899
	3492.26	576.725		3492.26	-1609.9
	3492.36	2105.88		3492.36	1752.1
	3492.45	979.923		3492.45	1849.1
	3492.55	248.878		3492.55	-218.899
	3492.65	1843.77		3492.65	-732.899
	3492.75	1606.64		3492.75	-794.899
	3492.84	1344.49		3492.84	-263.899
	3492.94	-250.682		3492.94	-965.899
	3493.04	308.121		3493.04	-303.899
	3493.14	-560.09		3493.14	-970.899
	3493.24	-253.293		3493.24	-51.8994
	3493.33	-377.485		3493.33	530.101
	3493.43	96.3123		3493.43	188.101
	3493.53	351.055		3493.53	950.101
	3493.63	335.705		3493.63	1132.1
	3493.72	1371.24		3493.72	217.101
	3493.82	1253.67		3493.82	1972.1
	3493.92	-219.048		3493.92	1207.1
	3494.02	-226.921		3494.02	-1746.9
	3494.12	-698.97		3494.12	-2035.9
	3494.21	355.827		3494.21	-952.899
	3494.31	1182.53		3494.31	-819.899
	3494.41	74.2037		3494.41	-381.899
	3494.51	995.918		3494.51	-934.899
	3494.6	2145.71		3494.6	240.101
	3494.7	238.613		3494.7	690.101
	3494.8	700.68		3494.8	2099.1
	3494.9	-24.0389		3494.9	1396.1
	3495	-1881.52		3495	1653.1
	3495.09	368.233		3495.09	1551.1
	3495.19	1645.16		3495.19	-1158.9
	3495.29	912.237		3495.29	1213.1
	3495.39	-47.5614		3495.39	-623.899
	3495.48	-161.231		3495.48	-222.899
	3495.58	-1606.78		3495.58	174.101
	3495.68	-1034.25		3495.68	35.1006
	3495.78	-1333.66		3495.78	1091.1
	3495.87	-166.021		3495.87	3275.1
	3495.97	1091.7		3495.97	1996.1
	3496.07	1956.56		3496.07	3033.1
	3496.17	747.554		3496.17	1027.1
	3496.27	1169.69		3496.27	1126.1
	3496.36	1199.96		3496.36	-110.899
	3496.46	-420.598		3496.46	880.101
	3496.56	-78.9375		3496.56	1255.1
	3496.66	1974.99		3496.66	907.101
	3496.75	823.206		3496.75	524.101
	3496.85	-2799.31		3496.85	-553.899
	3496.95	-1873.53		3496.95	1284.1
	3497.05	-1681.41		3497.05	-791.899
	3497.15	-259.873		3497.15	-95.8994
	3497.24	-238.869		3497.24	-1330.9
	3497.34	317.622		3497.34	2370.1
	3497.44	-114.387		3497.44	2611.1
	3497.54	-1703.84		3497.54	1159.1
	3497.63	-1940.65		3497.63	-153.899
	3497.73	-983.693		3497.73	-2370.9
	3497.83	52.1032		3497.83	-1708.9
	3497.93	878.793		3497.93	-1956.9
	3498.03	1512.45		3498.03	-219.899
	3498.12	1667.2		3498.12	-3727.9
	3498.22	461.242		3498.22	-1662.9
	3498.32	105.755		3498.32	-1404.9
	3498.42	1290.91		3498.42	-374.899
	3498.51	-40.1412		3498.51	499.101
	3498.61	644.851		3498.61	-294.899
	3498.71	2014.23		3498.71	-1760.9
	3498.81	2199.47		3498.81	-2229.9
	3498.91	412.114		3498.91	30.1006
	3499	1187.93		3499	-392.899
	3499.1	1144.05		3499.1	208.101
	3499.2	1223.37		3499.2	2952.1
	3499.3	248.011		3499.3	1260.1
	3499.39	-328.092		3499.39	1617.1
	3499.49	-209.186		3499.49	1782.1
	3499.59	572.664		3499.59	1133.1
	3499.69	1707.37		3499.69	690.101
	3499.78	1573.77		3499.78	101.101
	3499.88	1502.44		3499.88	102.101
	3499.98	1890.67		3499.98	521.101
	3500.08	1647.09		3500.08	107.101
	3500.18	2033.1		3500.18	61.1006
	3500.27	6447.94		3500.27	-35.8994
	3500.37	7161.93		3500.37	-276.899
	3500.47	7246.71		3500.47	-1064.9
	3500.57	11720.8		3500.57	-94.8994
	3500.66	14896.5		3500.66	1536.1
	3500.76	16576.1		3500.76	-1423.9
	3500.86	20538.1		3500.86	-1549.9
	3500.96	23707.2		3500.96	-899.899
	3501.06	27199.4		3501.06	59.1006
	3501.15	29382.1		3501.15	-652.899
	3501.25	29264.5		3501.25	389.101
	3501.35	28223.6		3501.35	828.101
	3501.45	26610.9		3501.45	100.101
	3501.54	23182		3501.54	-141.899
	3501.64	16727.7		3501.64	212.101
	3501.74	7663.09		3501.74	-1287.9
	3501.84	410.779		3501.84	-264.899
	3501.94	-7800.31		3501.94	851.101
	3502.03	-15266		3502.03	307.101
	3502.13	-21935.1		3502.13	295.101
	3502.23	-24381.7		3502.23	221.101
	3502.33	-28203.1		3502.33	439.101
	3502.42	-27500		3502.42	1686.1
	3502.52	-30140.6		3502.52	642.101
	3502.62	-29374.9		3502.62	-6.89941
	3502.72	-25162.7		3502.72	-287.899
	3502.82	-22313.6		3502.82	-607.899
	3502.91	-18919.7		3502.91	138.101
	3503.01	-16086.5		3503.01	17.1006
	3503.11	-13499.5		3503.11	-506.899
	3503.21	-10986.2		3503.21	-1639.9
	3503.3	-8723.16		3503.3	-1802.9
	3503.4	-6527.47		3503.4	-64.8994
	3503.5	-4681.92		3503.5	-234.899
	3503.6	-1482.95		3503.6	93.1006
	3503.7	-1540.2		3503.7	1495.1
	3503.79	-1053.19		3503.79	962.101
	3503.89	-640.159		3503.89	543.101
	3503.99	-1085.29		3503.99	-1140.9
	3504.09	-2660.59		3504.09	-1557.9
	3504.18	-1575.07		3504.18	311.101
	3504.28	-764.114		3504.28	1357.1
	3504.38	1570.46		3504.38	1059.1
	3504.48	267.244		3504.48	588.101
	3504.57	622.742		3504.57	-1136.9
	3504.67	-105.584		3504.67	2078.1
	3504.77	-1135.59		3504.77	-122.899
	3504.87	-690.987		3504.87	1698.1
	3504.97	-450.933		3504.97	1606.1
	3505.06	-691.843		3505.06	66.1006
	3505.16	-1334.25		3505.16	-181.899
	3505.26	-1590.77		3505.26	-983.899
	3505.36	-406.149		3505.36	661.101
	3505.45	120.813		3505.45	499.101
	3505.55	722.278		3505.55	-81.8994
	3505.65	-1032.58		3505.65	624.101
	3505.75	-1534.59		3505.75	148.101
	3505.85	-292.597		3505.85	-662.899
	3505.94	-436.506		3505.94	880.101
	3506.04	-490.252		3506.04	2176.1
	3506.14	-520.765		3506.14	173.101
	3506.24	1126.05		3506.24	-1077.9
	3506.33	429.274		3506.33	-801.899
	3506.43	545.991		3506.43	-702.899
	3506.53	-344.769		3506.53	-609.899
	3506.63	368.015		3506.63	-563.899
	3506.73	1540.38		3506.73	338.101
	3506.82	-1088.62		3506.82	-962.899
	3506.92	-166.919		3506.92	-623.899
	3507.02	-1171.49		3507.02	-546.899
	3507.12	-844.331		3507.12	-330.899
	3507.21	665.576		3507.21	890.101
	3507.31	3026.26		3507.31	1509.1
	3507.41	1006.75		3507.41	1138.1
	3507.51	-1266.89		3507.51	304.101
	3507.6	-65.6633		3507.6	-737.899
	3507.7	139.446		3507.7	603.101
	3507.8	-265.56		3507.8	761.101
	3507.9	1331.34		3507.9	289.101
	3508	1597.19		3508	-282.899
	3508.09	-194.016		3508.09	583.101
	3508.19	-1939.27		3508.19	373.101
	3508.29	1116.39		3508.29	1138.1
	3508.39	539.934		3508.39	395.101
	3508.48	-2170.64		3508.48	-1553.9
	3508.58	-453.358		3508.58	-1147.9
	3508.68	-1078.23		3508.68	-2029.9
	3508.78	-988.289		3508.78	-584.899
	3508.88	-1462.56		3508.88	16.1006
	3508.97	-831.041		3508.97	1647.1
	3509.07	628.307		3509.07	2132.1
	3509.17	1430.54		3509.17	-466.899
	3509.27	1092.72		3509.27	-701.899
	3509.36	1786.89		3509.36	-1613.9
	3509.46	353.102		3509.46	1392.1
	3509.56	1886.42		3509.56	52.1006
	3509.66	634.887		3509.66	543.101
	3509.76	-21.4383		3509.76	3076.1
	3509.85	524.45		3509.85	1542.1
	3509.95	383.534		3509.95	1484.1
	3510.05	45.7821		3510.05	3356.1
	3510.15	1032.17		3510.15	-118.899
	3510.24	1731.69		3510.24	-847.899
	3510.34	1157.32		3510.34	-1116.9
	3510.44	540.047		3510.44	-1366.9
	3510.54	-639.167		3510.54	293.101
	3510.64	596.663		3510.64	132.101
	3510.73	628.548		3510.73	-966.899
	3510.83	-860.484		3510.83	-460.899
	3510.93	-1176.4		3510.93	1999.1
	3511.03	201.795		3511.03	-12.8994
	3511.12	-36.8836		3511.12	-548.899
	3511.22	-1641.43		3511.22	385.101
	3511.32	-2218.8		3511.32	766.101
	3511.42	763.049		3511.42	40.1006
	3511.52	-310.854		3511.52	-232.899
	3511.61	186.504		3511.61	393.101
	3511.71	-1049.87		3511.71	442.101
	3511.81	-1116.95		3511.81	190.101
	3511.91	-2508.68		3511.91	1129.1
	3512	-1523.01		3512	1229.1
	3512.1	-677.884		3512.1	285.101
	3512.2	-312.29		3512.2	-1226.9
	3512.3	-1206.2		3512.3	-2369.9
	3512.4	451.458		3512.4	-1605.9
	3512.49	1668.76		3512.49	-50.8994
	3512.59	-237.183		3512.59	-16.8994
	3512.69	-377.309		3512.69	-2287.9
	3512.79	-1325.55		3512.79	-1342.9
	3512.88	-489.826		3512.88	-507.899
	3512.98	1172.01		3512.98	-918.899
	3513.08	1480.12		3513.08	-382.899
	3513.18	1063.69		3513.18	-1436.9
	3513.27	414.874		3513.27	-1184.9
	3513.37	121.858		3513.37	-342.899
	3513.47	306.884		3513.47	-695.899
	3513.57	-195.698		3513.57	-582.899
	3513.67	329.554		3513.67	259.101
	3513.76	862.195		3513.76	-370.899
	3513.86	2443.97		3513.86	711.101
	3513.96	1441.03		3513.96	599.101
	3514.06	1964.27		3514.06	-195.899
	3514.15	1771.75		3514.15	-176.899
	3514.25	-308.626		3514.25	552.101
	3514.35	-960.181		3514.35	-328.899
	3514.45	231.943		3514.45	-1377.9
	3514.55	1925.55		3514.55	-1259.9
	3514.64	1415.32		3514.64	89.1006
	3514.74	1160.64		3514.74	-1020.9
	3514.84	2409.57		3514.84	966.101
	3514.94	4556.6		3514.94	-2166.9
	3515.03	5704.04		3515.03	152.101
	3515.13	7300.17		3515.13	62.1006
	3515.23	5323.56		3515.23	-498.899
	3515.33	9580.36		3515.33	162.101
	3515.43	12431.9		3515.43	-159.899
	3515.52	14974.7		3515.52	196.101
	3515.62	17996.3		3515.62	761.101
	3515.72	21219.4		3515.72	-870.899
	3515.82	25893.2		3515.82	543.101
	3515.91	27746.4		3515.91	1555.1
	3516.01	27970.4		3516.01	816.101
	3516.11	29269.8		3516.11	1231.1
	3516.21	29213.7		3516.21	-1305.9
	3516.3	25140.1		3516.3	-259.899
	3516.4	21489.6		3516.4	-478.899
	3516.5	16039.9		3516.5	994.101
	3516.6	7993.25		3516.6	706.101
	3516.7	316.359		3516.7	1789.1
	3516.79	-7364.6		3516.79	-106.899
	3516.89	-13592.9		3516.89	-328.899
	3516.99	-20614		3516.99	-1020.9
	3517.09	-22214		3517.09	250.101
	3517.18	-25288.4		3517.18	166.101
	3517.28	-27714.8		3517.28	1189.1
	3517.38	-29740.5		3517.38	22.1006
	3517.48	-28440.6		3517.48	-691.899
	3517.58	-24039		3517.58	244.101
	3517.67	-21534		3517.67	-261.899
	3517.77	-19850.7		3517.77	295.101
	3517.87	-15230.4		3517.87	1407.1
	3517.97	-11312.1		3517.97	143.101
	3518.06	-11248.5		3518.06	-2179.9
	3518.16	-7595.53		3518.16	-488.899
	3518.26	-5449.09		3518.26	394.101
	3518.36	-4487.57		3518.36	1728.1
	3518.46	-3545.74		3518.46	1263.1
	3518.55	-2560.3		3518.55	-982.899
	3518.65	-1180.74		3518.65	-806.899
	3518.75	-1868.13		3518.75	-755.899
	3518.85	-1402.47		3518.85	-780.899
	3518.94	337.448		3518.94	-1166.9
	3519.04	-1128.22		3519.04	-61.8994
	3519.14	-2439.74		3519.14	-500.899
	3519.24	-1298.86		3519.24	-561.899
	3519.34	221.11		3519.34	-574.899
	3519.43	-1363.29		3519.43	-180.899
	3519.53	-1418.55		3519.53	795.101
	3519.63	267.479		3519.63	700.101
	3519.73	-1112.9		3519.73	1632.1
	3519.82	-1451.86		3519.82	164.101
	3519.92	-910.8		3519.92	-1589.9
	3520.02	373.76		3520.02	1346.1
	3520.12	-916.796		3520.12	240.101
	3520.22	-1259.21		3520.22	-906.899
	3520.31	-1685.29		3520.31	-186.899
	3520.41	576.102		3520.41	-512.899
	3520.51	-237.837		3520.51	-346.899
	3520.61	188.082		3520.61	-654.899
	3520.7	379.008		3520.7	355.101
	3520.8	257.025		3520.8	-893.899
	3520.9	593.187		3520.9	-813.899
	3521	-1354.44		3521	-688.899
	3521.09	-792.738		3521.09	-1229.9
	3521.19	1155.39		3521.19	1407.1
	3521.29	606.003		3521.29	370.101
	3521.39	213.129		3521.39	2185.1
	3521.49	516.779		3521.49	-1655.9
	3521.58	89.9966		3521.58	311.101
	3521.68	621.855		3521.68	596.101
	3521.78	-544.585		3521.78	-1773.9
	3521.88	-2899.3		3521.88	-2898.9
	3521.97	-1821.3		3521.97	-321.899
	3522.07	1903.42		3522.07	-805.899
	3522.17	1793.91		3522.17	-1171.9
	3522.27	872.225		3522.27	1722.1
	3522.37	1311.4		3522.37	558.101
	3522.46	-294.57		3522.46	2063.1
	3522.56	-960.682		3522.56	-315.899
	3522.66	427.071		3522.66	1179.1
	3522.76	206.728		3522.76	1505.1
	3522.85	-1217.67		3522.85	1436.1
	3522.95	-11.1217		3522.95	264.101
	3523.05	69.3523		3523.05	616.101
	3523.15	-1114.29		3523.15	794.101
	3523.25	-1090.05		3523.25	-92.8994
	3523.34	953.055		3523.34	994.101
	3523.44	98.0248		3523.44	248.101
	3523.54	-759.175		3523.54	840.101
	3523.64	-2118.59		3523.64	40.1006
	3523.73	278.748		3523.73	622.101
	3523.83	926.864		3523.83	-929.899
	3523.93	250.805		3523.93	-180.899
	3524.03	-665.379		3524.03	-1945.9
	3524.13	-1722.65		3524.13	54.1006
	3524.22	-452.968		3524.22	496.101
	3524.32	1084.72		3524.32	2392.1
	3524.42	866.485		3524.42	3432.1
	3524.52	302.395		3524.52	1275.1
	3524.61	1033.48		3524.61	-78.8994
	3524.71	-571.273		3524.71	-1079.9
	3524.81	-1654.88		3524.81	-1964.9
	3524.91	-1233.37		3524.91	928.101
	3525	-555.751		3525	522.101
	3525.1	-708.029		3525.1	-738.899
	3525.2	689.758		3525.2	263.101
	3525.3	-1248.43		3525.3	1364.1
	3525.4	-683.633		3525.4	1463.1
	3525.49	895.156		3525.49	426.101
	3525.59	249.954		3525.59	-138.899
	3525.69	-226.225		3525.69	843.101
	3525.79	-572.38		3525.79	625.101
	3525.88	-300.518		3525.88	263.101
	3525.98	-269.632		3525.98	-398.899
	3526.08	411.305		3526.08	-3089.9
	3526.18	231.326		3526.18	-890.899
	3526.28	-708.549		3526.28	116.101
	3526.37	-825.318		3526.37	-2273.9
	3526.47	-182.983		3526.47	653.101
	3526.57	1666.47		3526.57	-545.899
	3526.67	1365.07		3526.67	-774.899
	3526.76	1293.85		3526.76	-1115.9
	3526.86	1448.83		3526.86	176.101
	3526.96	1202.02		3526.96	507.101
	3527.06	-753.585		3527.06	505.101
	3527.16	1136.06		3527.16	-2909.9
	3527.25	1736.98		3527.25	-1843.9
	3527.35	-361.758		3527.35	-334.899
	3527.45	-479.135		3527.45	-247.899
	3527.55	920.877		3527.55	-961.899
	3527.64	659.312		3527.64	-1743.9
	3527.74	1229.23		3527.74	-1398.9
	3527.84	1444.71		3527.84	1618.1
	3527.94	-1141.18		3527.94	1497.1
	3528.04	140.652		3528.04	1065.1
	3528.13	1516.26		3528.13	790.101
	3528.23	2772.76		3528.23	1405.1
	3528.33	2023.28		3528.33	195.101
	3528.43	-1110.01		3528.43	85.1006
	3528.52	146.109		3528.52	279.101
	3528.62	-1309.11		3528.62	-1197.9
	3528.72	-607.293		3528.72	-486.899
	3528.82	-1314.86		3528.82	1352.1
	3528.92	-1091.87		3528.92	346.101
	3529.01	71.1823		3529.01	-1070.9
	3529.11	-565.291		3529.11	312.101
	3529.21	-501.514		3529.21	348.101
	3529.31	-68.63		3529.31	-408.899
	3529.4	-28.8336		3529.4	119.101
	3529.5	-318.415		3529.5	-61.8994
	3529.6	1531.11		3529.6	284.101
	3529.7	1313.55		3529.7	-1563.9
	3529.79	1394.9		3529.79	-2755.9
	3529.89	-303.894		3529.89	903.101
	3529.99	1439.16		3529.99	587.101
	3530.09	3069.31		3530.09	398.101
	3530.19	4939.29		3530.19	605.101
	3530.28	7517.16		3530.28	-1656.9
	3530.38	6927.87		3530.38	-2199.9
	3530.48	9039.18		3530.48	-1619.9
	3530.58	10536.8		3530.58	-713.899
	3530.67	10817.5		3530.67	-1408.9
	3530.77	12913.4		3530.77	-1054.9
	3530.87	15071.4		3530.87	610.101
	3530.97	15609.7		3530.97	-741.899
	3531.07	13463.8		3531.07	-268.899
	3531.16	12351.4		3531.16	297.101
	3531.26	9455.66		3531.26	441.101
	3531.36	7593.36		3531.36	-1136.9
	3531.46	4209.89		3531.46	-488.899
	3531.55	175.289		3531.55	-503.899
	3531.65	-4320.25		3531.65	-912.899
	3531.75	-6004.19		3531.75	-2350.9
	3531.85	-10055.3		3531.85	-1952.9
	3531.95	-11150.5		3531.95	49.1006
	3532.04	-12448.5		3532.04	613.101
	3532.14	-12967.8		3532.14	883.101
	3532.24	-13890.3		3532.24	1197.1
	3532.34	-13049.1		3532.34	-1736.9
	3532.43	-12268		3532.43	31.1006
	3532.53	-11659.4		3532.53	-2317.9
	3532.63	-9117.04		3532.63	-2832.9
	3532.73	-7839.93		3532.73	-37.8994
	3532.82	-6588.06		3532.82	-307.899
	3532.92	-5090.13		3532.92	282.101
	3533.02	-3571		3533.02	-645.899
	3533.12	-2622.03		3533.12	-724.899
	3533.22	-1812.28		3533.22	506.101
	3533.31	-2165.93		3533.31	413.101
	3533.41	-1006.56		3533.41	-136.899
	3533.51	-118.558		3533.51	-1797.9
	3533.61	-958.56		3533.61	-3418.9
	3533.7	635.904		3533.7	-2305.9
	3533.8	1324.94		3533.8	135.101
	3533.9	460.642		3533.9	1403.1
	3534	-791.117		3534	1534.1
	3534.1	-2816.7		3534.1	732.101
	3534.19	44.2187		3534.19	-155.899
	3534.29	-172.556		3534.29	110.101
	3534.39	962.742		3534.39	-641.899
	3534.49	715.198		3534.49	-104.899
	3534.58	671.453		3534.58	-0.899414
	3534.68	-177.091		3534.68	-3.89941
	3534.78	-50.136		3534.78	122.101
	3534.88	-194.428		3534.88	-257.899
	3534.98	-776.766		3534.98	-591.899
	3535.07	-1745.02		3535.07	-818.899
	3535.17	-865.114		3535.17	194.101
	3535.27	-818.979		3535.27	-1662.9
	3535.37	-612.518		3535.37	-1254.9
	3535.46	-404.624		3535.46	28.1006
	3535.56	-1691.21		3535.56	-242.899
	3535.66	-1654.25		3535.66	-1232.9
	3535.76	-1286.73		3535.76	-1706.9
	3535.86	-1998.61		3535.86	-1482.9
	3535.95	-1337.83		3535.95	701.101
	3536.05	-289.339		3536.05	-1910.9
	3536.15	-342.089		3536.15	-892.899
	3536.25	-1335.08		3536.25	-246.899
	3536.34	-1245.33		3536.34	565.101
	3536.44	-17.806		3536.44	1954.1
	3536.54	-342.463		3536.54	2526.1
	3536.64	282.739		3536.64	734.101
	3536.74	-2064.19		3536.74	872.101
	3536.83	196.724		3536.83	153.101
	3536.93	-804.516		3536.93	892.101
	3537.03	778.11		3537.03	1268.1
	3537.13	223.642		3537.13	-1217.9
	3537.22	1404.1		3537.22	1045.1
	3537.32	605.478		3537.32	1137.1
	3537.42	-104.247		3537.42	1585.1
	3537.52	-1198.08		3537.52	348.101
	3537.61	129.017		3537.61	167.101
	3537.71	-441.935		3537.71	2120.1
	3537.81	-413.927		3537.81	1082.1
	3537.91	-970.976		3537.91	-236.899
	3538.01	678.899		3538.01	-1303.9
	3538.1	-643.296		3538.1	-281.899
	3538.2	788.469		3538.2	-2680.9
	3538.3	-218.785		3538.3	-1623.9
	3538.4	603.936		3538.4	124.101
	3538.49	280.611		3538.49	722.101
	3538.59	-578.774		3538.59	1631.1
	3538.69	-1801.2		3538.69	-466.899
	3538.79	-490.647		3538.79	-113.899
	3538.89	31.9025		3538.89	103.101
	3538.98	-837.568		3538.98	-1706.9
	3539.08	1549.92		3539.08	343.101
	3539.18	1482.36		3539.18	229.101
	3539.28	-794.219		3539.28	825.101
	3539.37	-879.802		3539.37	558.101
	3539.47	586.615		3539.47	-1458.9
	3539.57	-132.989		3539.57	-1501.9
	3539.67	658.369		3539.67	584.101
	3539.77	119.694		3539.77	362.101
	3539.86	366.01		3539.86	-510.899
	3539.96	2166.33		3539.96	108.101
	3540.06	738.657		3540.06	889.101
	3540.16	-81.0441		3540.16	204.101
	3540.25	-57.7789		3540.25	-325.899
	3540.35	-292.534		3540.35	-2008.9
	3540.45	29.7131		3540.45	-1042.9
	3540.55	-894.029		3540.55	-298.899
	3540.65	547.224		3540.65	184.101
	3540.74	269.45		3540.74	-357.899
	3540.84	-446.351		3540.84	-1360.9
	3540.94	928.839		3540.94	-1234.9
	3541.04	327.039		3541.04	-295.899
	3541.13	-733.752		3541.13	-2540.9
	3541.23	194.447		3541.23	-1510.9
	3541.33	179.619		3541.33	394.101
	3541.43	401.77		3541.43	-650.899
	3541.52	433.922		3541.52	-1145.9
	3541.62	700.089		3541.62	-1379.9
	3541.72	-562.74		3541.72	-1465.9
	3541.82	302.416		3541.82	628.101
	3541.92	-286.454		3541.92	90.1006
	3542.01	-1621.34		3542.01	-355.899
	3542.11	573.791		3542.11	-360.899
	3542.21	-963.067		3542.21	-840.899
	3542.31	-814.927		3542.31	155.101
	3542.4	167.193		3542.4	228.101
	3542.5	-1499.71		3542.5	321.101
	3542.6	-1132.61		3542.6	245.101
	3542.7	-25.5016		3542.7	305.101
	3542.8	46.6198		3542.8	305.101
	3542.89	1804.73		3542.89	-1965.9
	3542.99	794.825		3542.99	-147.899
	3543.09	-1315.1		3543.09	-51.8994
	3543.19	-931.017		3543.19	-303.899
	3543.28	-464.919		3543.28	-552.899
	3543.38	732.185		3543.38	-1088.9
	3543.48	-132.725		3543.48	-763.899
	3543.58	-1007.66		3543.58	-951.899
	3543.68	528.405		3543.68	-127.899
	3543.77	432.478		3543.77	-443.899
	3543.87	448.566		3543.87	1343.1
	3543.97	245.654		3543.97	1067.1
	3544.07	-1285.28		3544.07	66.1006
	3544.16	-888.225		3544.16	-2143.9
	3544.26	1919.83		3544.26	272.101
	3544.36	973.895		3544.36	2243.1
	3544.46	805.974		3544.46	1216.1
	3544.56	534.046		3544.56	-341.899
	3544.65	208.098		3544.65	-2727.9
	3544.75	1602.14		3544.75	-2135.9
	3544.85	549.186		3544.85	35.1006
	3544.95	668.249		3544.95	-464.899
	3545.04	819.319		3545.04	-553.899
	3545.14	1919.38		3545.14	-683.899
	3545.24	876.414		3545.24	-1486.9
	3545.34	-1248.55		3545.34	-1752.9
	3545.44	-494.507		3545.44	-538.899
	3545.53	-55.4471		3545.53	631.101
	3545.63	-1828.39		3545.63	-299.899
	3545.73	-432.345		3545.73	1551.1
	3545.83	740.683		3545.83	-863.899
	3545.92	-742.287		3545.92	39.1006
	3546.02	-706.242		3546.02	-69.8994
	3546.12	68.8143		3546.12	352.101
	3546.22	-787.137		3546.22	-333.899
	3546.31	-1220.11		3546.31	1151.1
	3546.41	375.915		3546.41	296.101
	3546.51	1487.94		3546.51	526.101
	3546.61	412.99		3546.61	-857.899
	3546.71	-579.96		3546.71	-458.899
	3546.8	-560.922		3546.8	-1555.9
	3546.9	-483.901		3546.9	-527.899
	3547	946.117		3547	-1361.9
	3547.1	-354.852		3547.1	-661.899
	3547.19	22.1932		3547.19	-1291.9
	3547.29	734.236		3547.29	176.101
	3547.39	223.264		3547.39	-12.8994
	3547.49	301.278		3547.49	-801.899
	3547.59	1099.3		3547.59	593.101
	3547.68	-159.671		3547.68	-204.899
	3547.78	-555.628		3547.78	236.101
	3547.88	514.407		3547.88	1184.1
	3547.98	-244.575		3547.98	1805.1
	3548.07	184.435		3548.07	-715.899
	3548.17	990.455		3548.17	-949.899
	3548.27	-618.51		3548.27	161.101
	3548.37	-1161.47		3548.37	267.101
	3548.47	-676.445		3548.47	512.101
	3548.56	408.566		3548.56	-430.899
	3548.66	1485.58		3548.66	-214.899
	3548.76	444.598		3548.76	407.101
	3548.86	-1178.37		3548.86	-730.899
	3548.95	-2012.33		3548.95	710.101
	3549.05	-1537.31		3549.05	329.101
	3549.15	-2412.31		3549.15	-1564.9
	3549.25	-1085.3		3549.25	-1030.9
	3549.34	-2078.27		3549.34	-932.899
	3549.44	4.76304		3549.44	-1027.9
	3549.54	847.789		3549.54	-548.899
	3549.64	-339.2		3549.64	-513.899
	3549.74	-825.197		3549.74	139.101
	3549.83	-696.183		3549.83	-1077.9
	3549.93	-114.153		3549.93	1837.1
	3550.03	-287.122		3550.03	861.101
	3550.13	519.897		3550.13	-478.899
	3550.22	-712.099		3550.22	-971.899
	3550.32	663.906		3550.32	-2202.9
	3550.42	-13.0762		3550.42	-1173.9
	3550.52	-1276.05		3550.52	-528.899
	3550.62	335.981		3550.62	-169.899
	3550.71	472.992		3550.71	459.101
	3550.81	2041.99		3550.81	187.101
	3550.91	1950		3550.91	248.101
	3551.01	-321.978		3551.01	352.101
	3551.1	-804.948		3551.1	-189.899
	3551.2	657.072		3551.2	-665.899
	3551.3	1320.08		3551.3	-81.8994
	3551.4	666.077		3551.4	-2032.9
	3551.5	86.0882		3551.5	-55.8994
	3551.59	-261.887		3551.59	-149.899
	3551.69	-1204.86		3551.69	-275.899
	3551.79	-47.8461		3551.79	691.101
	3551.89	-657.846		3551.89	1379.1
	3551.98	337.156		3551.98	-1047.9
	3552.08	-543.829		3552.08	493.101
	3552.18	-809.802		3552.18	-227.899
	3552.28	439.22		3552.28	-1599.9
	3552.38	-349.773		3552.38	-1258.9
	3552.47	-482.775		3552.47	-569.899
	3552.57	-505.77		3552.57	218.101
	3552.67	1059.25		3552.67	-372.899
	3552.77	-197.725		3552.77	-213.899
	3552.86	2292.29		3552.86	25.1006
	3552.96	-63.7068		3552.96	623.101
	3553.06	-1532.71		3553.06	15.1006
	3553.16	-2253.7		3553.16	-911.899
	3553.26	-577.677		3553.26	393.101
	3553.35	745.347		3553.35	-1731.9
	3553.45	1026.36		3553.45	-1280.9
	3553.55	-331.646		3553.55	-1377.9
	3553.65	-498.646		3553.65	57.1006
	3553.74	-324.632		3553.74	805.101
	3553.84	210.392		3553.84	375.101
	3553.94	475.411		3553.94	-270.899
	3554.04	291.415		3554.04	2304.1
	3554.14	-1035.59		3554.14	1173.1
	3554.23	74.4148		3554.23	14.1006
	3554.33	-589.567		3554.33	-760.899
	3554.43	803.457		3554.43	-1236.9
	3554.53	612.47		3554.53	-684.899
	3554.62	393.469		3554.62	-323.899
	3554.72	-750.534		3554.72	-1925.9
	3554.82	-1309.53		3554.82	-844.899
	3554.92	-1090.5		3554.92	-261.899
	3555.01	-633.483		3555.01	411.101
	3555.11	-185.476		3555.11	375.101
	3555.21	892.52		3555.21	531.101
	3555.31	1519.52		3555.31	-804.899
	3555.41	-450.467		3555.41	-285.899
	3555.5	601.556		3555.5	-1038.9
	3555.6	1384.57		3555.6	-1758.9
	3555.7	1631.57		3555.7	471.101
	3555.8	-777.432		3555.8	378.101
	3555.89	-1333.43		3555.89	852.101
	3555.99	-224.41		3555.99	850.101
	3556.09	527.612		3556.09	1776.1
	3556.19	397.623		3556.19	895.101
	3556.29	-517.38		3556.29	261.101
	3556.38	865.616		3556.38	-1593.9
	3556.48	532.625		3556.48	-1057.9
	3556.58	452.646		3556.58	-235.899
	3556.68	-231.335		3556.68	-488.899
	3556.77	1190.67		3556.77	-810.899
	3556.87	356.665		3556.87	642.101
	3556.97	-680.336		3556.97	178.101
	3557.07	-372.323		3557.07	262.101
	3557.17	-915.301		3557.17	1453.1
	3557.26	201.714		3557.26	630.101
	3557.36	975.714		3557.36	-980.899
	3557.46	1733.71		3557.46	827.101
	3557.56	223.712		3557.56	675.101
	3557.65	1039.73		3557.65	-906.899
	3557.75	1540.75		3557.75	359.101
	3557.85	881.76		3557.85	-455.899
	3557.95	1006.76		3557.95	1578.1
	3558.04	-414.248		3558.04	937.101
	3558.14	-1130.24		3558.14	80.1006
	3558.24	-248.218		3558.24	-943.899
	3558.34	-963.2		3558.34	-1102.9
	3558.44	-583.196		3558.44	434.101
	3558.53	-583.202		3558.53	-477.899
	3558.63	-1282.2		3558.63	-411.899
	3558.73	-871.188		3558.73	-535.899
	3558.83	699.833		3558.83	2348.1
	3558.92	-404.153		3558.92	12.1006
	3559.02	532.846		3559.02	-1304.9
	3559.12	25.8397		3559.12	450.101
	3559.22	638.844		3559.22	671.101
	3559.32	1968.86		3559.32	-82.8994
	3559.41	1858.88		3559.41	-187.899
	3559.51	1413.89		3559.51	116.101
	3559.61	-561.114		3559.61	-128.899
	3559.71	-134.117		3559.71	366.101
	3559.8	-1361.11		3559.8	112.101
	3559.9	-1541.09		3559.9	-526.899
	3560	-1491.07		3560	1006.1

## Sheet: Figure 5f
Figure 5f
	Aβ1-42	Aβ1-42 (6His→Ala)
	0.602	0.09
	0.356	0.003
	0.418	0.054

[truncated: 17 more sheets: Figure 5g, Figure 5j, Supplementary Fig. 8, Supplementary Fig. 9，Fig. 10 , Supplementary Fig. 11, Supplementary Fig. 12, 13, Supplementary Fig. 14, Supplementary Fig. 15, Supplementary Fig. 16, Supplementary Fig. 17, Supplementary Fig. 19a, Supplementary Fig. 19b, Supplementary Fig. 22, Supplementary Fig. 23, Supplementary Fig. 24, Supplementary Fig. 28, Supplementary Fig. 30]
